# Supplementary material for: Unraveling the differential mechanisms of revascularization promoted by MSCs & ECFCs from adipose tissue or umbilical cord in a murine model of critical limb-threatening ischemia
Source: J Biomed Sci. 2024 Jul 15;31:71. doi: 10.1186/s12929-024-01059-w (PMC11247736; doi:10.1186/s12929-024-01059-w)
Supplement: Supplementary file 1 — Supplementary Materials: Figure S1: Representative images of the femoral artery ligation (FAL) performed as well as the injection sites for cell administration; Figure S2: Evaluation of the progression of ischemic symptoms within time; Figure S3: Evaluation of the ischemic symptoms within time; Figure S4: Representative images of ECFCs detection through IHC. [file 12929_2024_1059_MOESM1_ESM.xlsx]

## Sheet: Key to the tabs
Tab Title	Content Description
Table S3	Normalized and log-2 transformed protein intensities across all samples
Table S4	Differentially expressed proteins between Ischemia vs. Sham
Table S5	Differentially expressed proteins between AT/CB vs. Ischemia control
Table S6	Differentially expressed proteins between CB vs. AT
Table S7	Functional classification of differentially expressed proteins in response to ischemia
Table S8	Functional classification of canonical pathways in response to ischemia
Table S9	Functional classification of differentially expressed proteins in response to cell treatment

## Sheet: Table S3
Normalized and log-2 transformed protein intensities across all samples
Protein Ids	Gene name	Protein descriptions	AT1	AT2	AT3	AT4	AT5	AT6	AT7	AT8	IC1	IC2	IC3	IC4	IC6	IC7	IC8	CB1	CB2	CB3	CB4	CB5	CB6	CB7	CB8	SH1	SH2	SH3	SH4	SH5	SH6	SH7	SH8
A0A075B5K6	Igkv2-109	Immunoglobulin kappa variable 2-109 (Fragment)	18.6968	18.3685	NaN	18.2245	NaN	17.5941	17.1202	17.7494	17.8581	17.6717	18.4733	17.8484	17.7658	17.0706	16.7585	16.7914	17.8603	17.7395	17.5086	17.1801	NaN	17.2987	NaN	NaN	NaN	NaN	NaN	NaN	NaN	NaN	NaN
A0A075B5L2	Igkv4-91	Immunoglobulin kappa chain variable 4-91 (Fragment)	NaN	18.0755	16.1943	NaN	15.5789	16.5272	14.6507	15.6895	14.7637	NaN	17.8465	16.4972	17.6608	16.0499	16.2746	16.1513	16.4565	16.9855	16.7007	NaN	NaN	NaN	NaN	14.897	NaN	NaN	NaN	13.8086	NaN	NaN	NaN
A0A075B5Q2	Ighv5-9	Immunoglobulin heavy variable 5-9 (Fragment)	18.1855	17.9063	17.4024	16.8453	17.4149	16.2517	15.5531	15.7275	NaN	17.2421	15.5464	17.4025	17.7718	17.741	17.012	15.8787	17.5929	17.8799	18.4703	16.5804	15.1147	12.9243	17.6848	NaN	NaN	16.5619	17.3563	16.4192	NaN	16.6304	16.5875
A0A075B5Q4	Ighv5-12	Immunoglobulin heavy variable 5-12 (Fragment)	15.6262	16.3795	14.0955	15.0895	12.9038	13.9726	NaN	13.601	NaN	NaN	16.8712	16.091	15.8904	12.7571	14.5625	14.478	15.3959	12.3859	15.9074	16.4315	NaN	14.0772	NaN	NaN	NaN	NaN	NaN	NaN	NaN	15.9511	15.9205
A0A075B5R1	Ighv5-17	Immunoglobulin heavy variable 5-17 (Fragment)	19.2149	18.6617	16.3614	13.908	19.6122	16.0245	14.082	13.9595	NaN	NaN	14.9224	14.1023	19.0314	NaN	16.9163	14.2087	16.2371	14.411	NaN	15.3168	14.8183	NaN	NaN	13.741	NaN	NaN	NaN	NaN	NaN	12.4765	NaN
A0A075B5R4	Ighv14-1	Immunoglobulin heavy variable 14-1 (Fragment)	17.3692	16.5724	15.0136	NaN	14.5315	14.7566	NaN	NaN	13.7733	NaN	18.6771	14.5051	17.1186	14.9176	14.3211	15.3994	16.6478	15.5644	18.1464	14.3276	13.7515	14.6843	NaN	NaN	NaN	NaN	NaN	NaN	NaN	15.0537	13.3965
A0A075B5S2	Ighv7-1	Immunoglobulin heavy variable 7-1 (Fragment)	18.0963	16.5129	17.5725	16.8954	16.144	16.5349	16.1819	16.7483	16.6869	16.8933	16.2859	15.2864	16.9482	16.8466	15.7108	17.0233	16.8833	NaN	15.7974	NaN	16.0528	17.0949	16.3225	17.2704	16.3108	NaN	16.8054	NaN	15.9137	15.8839	15.9619
A0A075B5T7	Ighv1-7	Immunoglobulin heavy variable V1-7 (Fragment)	19.94	14.2838	14.2438	21.9776	NaN	19.517	NaN	20.4347	NaN	NaN	15.5483	18.0619	18.0559	NaN	19.7838	18.7775	17.1656	17.7804	19.7369	19.777	18.815	17.1161	16.1217	NaN	NaN	NaN	NaN	NaN	NaN	18.5538	NaN
A0A075B663	Iglv1	Immunoglobulin lambda variable 1 (Fragment)	21.1454	19.5988	17.253	18.4128	19.1949	17.2131	16.8899	16.775	16.9267	17.8468	19.5541	NaN	16.0571	17.0846	19.0469	17.4436	19.7843	18.7288	19.427	17.5021	19.9688	17.823	17.6544	NaN	NaN	NaN	NaN	NaN	18.8451	NaN	NaN
A0A075B666	Igkv13-85	Immunoglobulin kappa chain variable 13-85 (Fragment)	16.925	17.6034	16.7422	16.5474	16.1103	16.0607	13.9017	14.3935	14.855	13.0649	14.8817	14.5678	16.6438	17.0109	17.0212	15.9202	16.7426	16.0819	14.6669	16.0489	NaN	14.4332	15.3966	NaN	NaN	NaN	NaN	NaN	16.4171	14.4026	16.2071
A0A075B6A7	Ighv2-6	Immunoglobulin heavy variable 2-6 (Fragment)	16.3521	14.7492	13.7625	12.0575	NaN	12.7428	NaN	10.6716	13.3787	11.9063	14.2505	NaN	13.4871	11.813	14.0603	13.3748	14.1036	12.5644	14.3969	12.2314	NaN	12.2058	12.4697	NaN	12.3663	13.0646	NaN	NaN	NaN	12.3841	NaN
A0A087WR45	Prob1	Proline-rich basic protein 1	17.7535	17.3137	17.8468	17.772	18.1716	15.6199	15.7808	15.9007	17.8689	16.5101	14.8433	14.6615	16.5974	16.0885	17.2683	16.9991	16.967	16.9964	18.6185	17.4333	17.1712	16.243	18.143	15.709	17.1221	17.7538	17.4625	17.0085	17.5441	18.163	16.9172
A0A0A6YVU8	Gm9774	MCG119397	18.6214	18.2707	18.1496	18.0766	18.3945	16.7173	16.5957	16.3786	16.585	17.5365	17.0267	15.9343	16.7887	16.6629	18.53	16.8976	18.3953	17.6917	18.311	17.3262	17.7285	16.6067	18.0547	16.1456	16.7528	17.1944	16.7902	16.352	16.5332	17.258	16.5256
A0A0A6YW32	Ighv1-37	Immunoglobulin heavy variable 1-37 (Fragment)	17.5524	18.3559	16.4032	14.868	NaN	16.2401	14.029	14.5649	16.5107	14.3765	17.7393	16.1826	17.2946	18.5071	15.9168	16.025	17.396	15.9509	14.582	NaN	NaN	15.1609	NaN	NaN	NaN	NaN	NaN	NaN	NaN	NaN	NaN
A0A0A6YXA5	Ighv1-15	Immunoglobulin heavy variable 1-15 (Fragment)	16.8889	17.5979	16.2901	15.6074	16.3243	16.2875	NaN	16.1796	16.1599	15.0181	14.3337	16.353	17.3282	NaN	16.5465	15.9081	17.2068	NaN	15.5066	NaN	14.0573	NaN	NaN	NaN	NaN	NaN	NaN	NaN	NaN	NaN	NaN
A0A0A6YXW6	Igha	Immunoglobulin heavy constant alpha (Fragment)	16.2612	16.329	15.9986	NaN	15.845	14.1972	NaN	13.653	NaN	15.1975	13.8002	13.2933	14.3642	14.9578	15.5796	15.176	14.9258	14.6379	NaN	NaN	NaN	NaN	14.8538	NaN	NaN	NaN	NaN	NaN	NaN	NaN	NaN
A0A0A6YYE7	Igkv4-57	Immunoglobulin kappa variable 4-57 (Fragment)	17.1589	17.8003	16.3305	15.9182	16.779	15.6059	NaN	14.278	15.1866	14.9272	17.8383	15.8282	16.0787	16.9829	16.3409	15.2653	16.811	15.7966	15.6668	NaN	13.0016	15.5215	NaN	15	NaN	NaN	NaN	NaN	NaN	14.7704	14.0987
A0A0B4J1F9	Tchh	Trichohyalin	16.0965	15.9176	14.8525	16.0924	14.6611	11.764	NaN	14.0929	16.7305	16.3134	14.0132	13.1326	NaN	14.19	14.9606	15.0594	14.1567	13.5659	15.3354	17.0209	13.375	NaN	13.2001	NaN	NaN	NaN	NaN	NaN	NaN	NaN	15.7541
A0A0B4J1H7	Igkv1-135	Immunoglobulin kappa variable 1-135 (Fragment)	19.0512	17.8661	16.892	15.79	17.9935	17.9399	15.2922	17.1845	16.983	16.6086	19.6728	18.2943	18.9777	17.5271	17.096	18.0628	18.2242	16.5007	15.899	15.648	16.4105	17.5181	17.4955	17.216	NaN	NaN	NaN	16.4907	15.7954	15.5405	16.2172
A0A0B4J1I1	Igkv16-104	Immunoglobulin kappa variable 16-104 (Fragment)	15.3342	14.6242	14.6148	16.031	NaN	13.6908	NaN	10.8769	15.6481	12.6169	16.4785	15.8629	14.3986	NaN	NaN	13.2779	16.0207	15.5294	16.3416	NaN	NaN	NaN	NaN	NaN	NaN	NaN	NaN	NaN	NaN	NaN	NaN
A0A0B4J1J6	Ighv10-1	Immunoglobulin heavy variable 10-1 (Fragment)	17.3053	16.4515	15.0854	14.6143	15.8518	16.2941	15.6244	15.5723	15.6303	15.5952	16.6076	16.0143	16.1767	16.8668	15.895	15.4923	17.224	15.9292	15.7885	15.1769	15.2492	15.0367	15.8036	14.7182	NaN	NaN	NaN	15.0772	14.8299	13.5871	15.0072
A0A0G2JDN5	Igkv17-127	Immunoglobulin kappa variable 17-127 (Fragment)	19.7983	20.7321	18.5491	17.648	18.0994	17.4765	16.87	17.0139	17.503	14.8806	20.3032	18.6278	20.4952	18.2355	17.7486	17.9412	19.1525	17.2244	16.9815	17.5375	16.4824	17.2831	17.0115	18.8928	17.2517	17.4432	NaN	17.7942	18.3748	18.5466	18.2744
A0A0G2JDV3	Gbp6	Guanylate-binding protein 6	15.5434	15.734	14.6778	13.4666	14.8745	14.9992	14.4929	15.61	15.9588	14.8512	15.2793	13.7782	17.3797	15.0525	15.306	15.2147	15.8059	15.2363	14.3473	14.6624	15.9888	14.3683	14.7474	15.9702	NaN	NaN	NaN	15.8879	NaN	17.5028	14.3378
A0A0G2JDV4	Igkv5-39	Immunoglobulin kappa variable 5-39 (Fragment)	18.9182	16.3856	15.0098	16.6023	16.5436	16.3027	14.0008	15.671	15.5855	14.6271	17.9679	17.2624	17.306	16.2125	16.5797	15.6002	16.7093	16.1985	15.3063	13.7876	15.0653	15.4697	14.9311	14.9826	NaN	NaN	NaN	14.5631	16.4558	15.6292	14.9867
A0A0G2JE31	Igkv3-7	Immunoglobulin kappa variable 3-7 (Fragment)	18.795	16.9426	NaN	17.0937	NaN	NaN	NaN	NaN	15.1436	NaN	15.7406	16.9125	17.5002	15.2196	15.681	16.4268	15.8107	NaN	15.3518	NaN	NaN	NaN	NaN	NaN	NaN	NaN	NaN	NaN	NaN	16.351	16.5854
A0A0G2JE99	Iglc1	Immunoglobulin lambda constant 1 (Fragment)	17.9669	18.0255	16.0572	15.3316	15.7076	14.117	14.5298	14.7486	15.3658	15.4764	17.3507	15.4618	15.6361	17.7463	16.3983	14.7843	17.5582	15.6961	NaN	NaN	15.3762	15.0848	NaN	NaN	NaN	NaN	14.5667	NaN	16.6544	NaN	14.9191
A0A0G2JEA5	Gm43738	Predicted gene 43738	16.6385	15.7287	15.8167	16.182	15.8746	15.814	15.4347	15.359	16.2318	15.9365	16.6074	14.7508	15.4868	15.9621	16.5132	15.9968	16.3118	15.8691	15.9111	15.6285	15.6793	15.3003	16.0547	14.7175	15.0899	15.1014	14.4577	14.3723	14.8089	15.1798	15.0337
A0A0G2JFC6	Igkv4-53	Immunoglobulin kappa variable 4-53 (Fragment)	14.5288	15.341	12.5589	13.3655	NaN	13.0524	9.59173	13.2926	14.0806	14.2638	14.0016	14.0659	16.9079	13.879	15.4253	14.5519	17.0251	14.9216	17.7351	14.9421	NaN	12.5508	NaN	NaN	NaN	NaN	NaN	NaN	13.3449	NaN	NaN
A0A0G2JFS9	Atg4a-ps	Cysteine protease	14.0224	13.786	14.4267	14.2352	13.9855	13.6474	12.2722	13.7431	13.9633	12.6692	12.7551	NaN	NaN	13.7682	14.6459	13.5036	NaN	13.4534	15.1116	14.8134	14.6618	13.0797	14.122	14.3112	14.6015	14.9029	14.4043	14.3562	14.532	13.9261	13.9634
A0A0J9YUD5	Nup205	Nucleoporin 205	15.7972	14.846	14.1856	14.6342	15.1037	14.0517	13.1601	12.8994	14.0314	13.5093	12.7787	10.8391	13.7905	13.9574	15.7528	13.959	15.2891	15.5794	15.8242	14.9217	14.3899	12.4744	15.0931	11.9785	NaN	13.3223	13.0605	13.4556	13.149	13.3581	13.2687
A0A0U1RNF2	Lcmt1	Leucine carboxyl methyltransferase 1	16.9832	16.6147	16.9686	16.4954	16.7031	16.2387	15.9419	15.6762	16.0283	16.1406	15.7409	15.4414	15.9575	16.2979	16.9226	15.784	16.7801	16.7604	17.194	16.779	16.2515	15.8835	17.1821	15.8195	16.5043	16.6519	16.4047	16.5116	16.3025	16.5996	16.2907
A0A140LIF8	Irgm2	Immunity-related GTPase family M member 2	16.4352	14.5916	14.6987	NaN	13.7788	14.5511	13.2382	15.4767	15.4347	16.5956	15.9406	NaN	17.8571	15.0614	15.6595	14.6813	15.3587	15.5399	16.402	16.1635	16.2989	14.1599	13.3062	NaN	NaN	NaN	NaN	NaN	16.692	16.5706	NaN
A0A140T8M2	Igkv12-44	Immunoglobulin kappa variable 12-44 (Fragment)	17.5874	17.394	16.5891	14.5334	15.3257	15.3127	NaN	15.7089	15.5217	13.8714	17.2982	16.096	17.8887	15.3011	15.7369	16.4399	17.7503	16.1749	17.3926	NaN	14.0989	15.4101	14.6848	NaN	NaN	14.5233	NaN	14.4163	15.5351	14.8607	15.0009
A0A140T8M5	Igkv6-15	Immunoglobulin kappa variable 6-15 (Fragment)	17.2296	17.5078	14.9779	14.7338	14.4327	15.7562	14.1799	13.7184	15.6337	14.8378	18.8363	15.971	17.4606	18.1485	16.2958	16.9479	17.1753	15.9414	15.8477	NaN	NaN	14.6696	NaN	NaN	15.7838	NaN	NaN	NaN	NaN	17.7498	15.2685
A0A140T8N1	Igkv1-88	Immunoglobulin kappa chain variable 1-88 (Fragment)	19.1812	19.7879	17.4393	15.9447	17.1257	17.8587	16.4286	19.5885	17.6049	17.7821	18.7375	18.619	19.801	18.9438	17.3284	17.3015	18.3445	16.7828	15.9878	16.1601	17.2427	17.3043	17.2333	15.4228	NaN	17.3605	NaN	NaN	NaN	16.7898	16.9257
A0A140T8N5	Igkv6-23	Immunoglobulin kappa variable 6-23 (Fragment)	21.0479	20.1877	16.7036	15.0615	15.2407	17.3446	15.961	16.5109	18.6087	17.3586	20.0115	17.6681	19.7991	18.4958	18.3993	17.1988	18.8081	17.4088	18.9085	16.565	16.6183	17.1723	17.9499	NaN	NaN	NaN	NaN	17.2765	NaN	17.8382	18.1415
A0A140T8N7	Igkv6-25	Immunoglobulin kappa chain variable 6-25 (Fragment)	17.8261	18.0685	16.8603	14.5228	15.1853	16.3482	13.7583	15.2462	15.6275	14.5391	18.2842	15.3249	18.1636	17.1639	15.8409	16.5107	17.3215	16.0908	15.3573	NaN	15.465	15.1742	14.0641	14.1716	NaN	14.0915	13.332	13.9856	NaN	14.291	15.4424
A0A140T8N9	Igkv6-32	Immunoglobulin kappa variable 6-32 (Fragment)	18.2434	17.7517	16.0628	16.3726	16.1845	15.5554	NaN	14.095	16.8199	18.2456	18.5935	16.2548	18.9639	16.5036	17.2996	16.868	17.4965	NaN	14.8427	14.2104	16.7422	16.3178	18.777	NaN	NaN	NaN	NaN	NaN	14.6027	16.8829	15.0306
A0A140T8P2	Igkv6-20	Immunoglobulin kappa variable 6-20 (Fragment)	18.1509	18.8583	16.364	NaN	17.3858	15.3825	13.667	12.5773	15.3882	15.5082	18.7007	16.4422	18.9255	18.6007	17.7464	17.4477	19.488	16.8426	15.2943	16.2111	16.0702	15.698	NaN	15.7764	NaN	14.007	NaN	NaN	NaN	NaN	13.9188
A0A140T8P5	Igkv8-24	Immunoglobulin kappa chain variable 8-24 (Fragment)	18.9852	17.7346	15.2953	16.5868	17.5043	17.418	15.8914	15.8468	16.6099	16.8364	18.0975	17.0969	17.1293	16.7567	17.3844	16.9447	18.0844	17.8922	16.9674	16.1604	16.2988	17.9773	16.2468	NaN	NaN	NaN	NaN	15.7526	15.6155	16.0128	15.5998
A0A140T8P6	Igkv12-46	Immunoglobulin kappa variable 12-46 (Fragment)	18.5391	16.5068	14.8781	14.4319	16.2865	14.5417	11.8149	12.4779	16.436	14.846	16.2673	12.2743	14.7951	13.2939	16.8679	15.3415	17.0354	17.7314	14.8734	14.1556	NaN	13.5428	NaN	NaN	NaN	NaN	NaN	13.3099	NaN	NaN	14.9874
A0A140T8P9	Igkv14-111	Immunoglobulin kappa variable 14-111 (Fragment)	18.8105	17.9139	17.9183	17.807	19.6104	17.9628	14.9593	15.1222	18.0287	15.8461	20.6928	17.0863	18.2333	17.3508	18.3328	15.9985	18.8284	18.1322	22.142	18.2422	17.3982	15.1348	NaN	NaN	17.2426	15.8131	19.347	15.7961	NaN	17.0368	16.6191
A0A1B0GSH8	Gm45808	Predicted gene 45808 (Fragment)	17.4622	16.7435	17.3498	17.0385	17.2709	15.9635	15.5146	15.2526	16.8791	16.523	15.6054	15.0838	16.6186	15.7323	16.31	16.955	16.9124	17.3655	17.6327	17.2597	16.7523	16.2579	17.3777	17.0379	17.4021	17.7499	17.1988	17.3272	17.6308	17.9757	17.0146
A0A1L1SUI3	Slc37a4	Solute carrier family 37 (glucose-6-phosphate transporter), member 4	17.5511	17.1837	17.5723	17.1935	16.9348	16.7415	15.261	15.2293	17.3979	16.948	16.6602	16.2586	16.0167	16.1689	17.3374	17.7645	17.4756	17.595	18.1776	18.0097	17.3771	16.9173	17.6609	16.7333	17.5912	17.7797	17.8098	17.5884	17.8972	17.5618	16.6588
A0A1W2P6U8	4932415D10Rik	RIKEN cDNA 4932415D10 gene	18.8093	18.4941	17.0922	17.8971	17.7985	18.2944	17.3625	17.8777	16.7993	18.3921	18.0721	18.0858	18.0874	18.5516	18.8683	17.4682	18.4499	18.3775	17.559	15.2892	16.9901	16.7382	16.8818	NaN	NaN	NaN	NaN	NaN	NaN	NaN	NaN
A0A1Y7VJN6	Ighg3	Immunoglobulin heavy constant gamma 3 (Fragment)	21.667	21.7258	20.9397	20.378	20.7355	21.2733	19.6763	20.6051	20.3962	21.4228	20.517	20.9231	19.9702	20.925	21.1647	20.4429	21.7412	21.6361	20.9731	20.289	20.4193	19.8616	20.1493	17.9802	18.9922	19.0637	18.5705	19.2095	17.9612	19.332	19.7608
A0A286YCV9	Kif13b	Kinesin family member 13B	15.6071	14.6241	15.423	15.0691	14.7817	14.5358	12.9692	13.9007	15.3909	14.2381	14.4596	14.6703	11.993	12.6969	14.9163	13.44	14.9387	15.8711	16.3191	15.9917	14.4115	14.0591	15.1199	12.6132	14.4549	15.0136	12.9367	14.0369	14.7283	15.4163	14.2757
A0A2I3BPG9	Rpl36a-ps1	MCG113838	18.5152	17.0835	17.6668	18.3449	18.1961	18.0118	17.7313	17.2995	17.518	18.0364	17.257	17.2975	17.6259	16.6693	17.509	17.3443	17.4282	17.8579	17.8201	16.7848	17.4134	16.8868	17.6241	15.7844	15.4847	16.2101	15.6642	16.0822	16.0599	16.5258	15.7912
A0A2I3BR81	Nt5dc2	5'-nucleotidase domain-containing 2	15.7745	15.25	13.8259	14.4032	14.766	14.351	12.5669	13.9207	11.5422	15.2535	14.0639	10.6002	NaN	13.1399	16.1111	13.7499	16.5917	15.7541	14.4409	12.9445	14.599	13.8146	14.0212	NaN	NaN	NaN	NaN	NaN	NaN	NaN	NaN
A0A2I3BRL8	Gm7324	Predicted gene 7324	18.8465	18.462	18.0003	18.184	18.3127	18.0638	17.4975	17.8495	17.5393	18.1152	17.4588	17.2253	18.1459	17.9697	18.2489	17.5384	18.4222	18.3511	18.3929	17.1047	17.4096	17.0432	18.0339	15.9178	15.0384	16.4212	16.1035	16.106	16.0671	16.1695	16.5878
A0A2R8W6I7	Gm49510	Predicted gene, 49510	15.5309	15.1082	15.5997	14.1894	14.5537	14.4199	NaN	15.3441	14.7328	14.7182	14.4668	NaN	14.8957	13	16.1208	13.9643	15.4509	15.1172	NaN	13.9626	13.71	NaN	NaN	NaN	NaN	NaN	NaN	NaN	NaN	NaN	NaN
A0A338P6R8	Gm49601	Uncharacterized protein	16.2012	15.1922	14.1476	14.328	15.008	14.8051	NaN	13.432	14.3724	NaN	13.9439	NaN	12.5631	NaN	15.3095	14.3875	15.8825	15.9483	15.3157	14.2836	15.4596	13.302	14.5556	NaN	NaN	NaN	NaN	NaN	NaN	NaN	NaN
A0A338P6S8	Abi3bp	ABI gene family, member 3 (NESH)-binding protein	18.4089	17.8102	17.5438	17.7807	17.937	17.6835	16.8553	16.8723	17.1633	17.0592	16.5241	17.0703	17.5699	16.9873	18.0835	16.9133	17.6313	17.8218	17.9868	16.6574	17.3226	16.8596	17.6135	15.9374	16.4224	16.4815	16.304	16.3825	16.3834	16.7379	16.3429
A0A3B2W864		RPS10-NUDT3 readthrough	18.6385	18.0276	18.628	18.0553	18.2432	17.9314	17.4605	17.062	17.8094	17.741	17.5788	16.9288	17.5939	17.5569	18.202	17.5264	17.9343	18.2206	18.6828	18.1294	17.8551	17.426	18.3322	17.1752	NaN	17.9992	17.343	17.6613	17.826	17.4167	17.7907
A1L314	Mpeg1	Macrophage-expressed gene 1 protein	17.0209	17.6701	17.0437	16.4906	16.9047	17.038	15.9074	16.2847	16.5956	16.3122	16.3792	16.4008	17.1446	16.9719	17.4623	16.3587	17.1995	17.5565	16.6744	16.7323	16.1718	15.6376	16.6565	17.587	17.8256	18.1027	17.5815	17.8758	17.8779	18.1699	17.7459
A2A432	Cul4b	Cullin-4B	15.4663	14.7191	14.1903	13.793	14.4664	13.7336	12.5275	14.4543	14.4679	NaN	13.1719	12.3148	NaN	12.0623	16.2189	12.2826	16.3576	15.7945	15.1039	14.4507	NaN	NaN	15.0667	NaN	NaN	NaN	NaN	NaN	11.582	NaN	11.5502
A2A4P4	Gm27029	Predicted gene, 27029	17.4222	17.2221	17.4699	17.1874	17.2897	16.7966	16.4662	16.1589	17.2049	16.8396	16.4994	16.2985	16.4289	16.501	17.3265	16.6983	17.1848	17.119	17.4579	17.0176	16.9153	16.4757	17.3711	16.5851	16.9702	16.7363	16.9647	16.5617	16.6851	16.6742	16.4754
A2A863	Itgb4	Integrin beta-4	16.4728	15.2749	15.3113	15.9697	15.9371	15.8438	15.1946	15.259	16.0602	16.087	14.4258	13.9938	15.0177	15.2506	15.6657	15.0767	14.8329	15.5475	15.8887	15.4969	15.2174	13.5521	15.7915	13.6169	14.7981	15.0686	14.1651	14.4257	14.5783	14.1699	14.1864
A2A8Z1	Osbpl9	Oxysterol-binding protein-related protein 9	16.8148	15.654	15.9843	16.1696	16.3277	16.1537	14.7337	15.0178	16.4129	15.9503	15.8546	14.8747	15.4358	14.5898	16.4273	15.4544	16.9885	16.3484	16.6117	15.6584	16.3496	14.7619	16.1264	13.283	15.0436	14.9556	14.8237	13.9233	14.8662	15.5286	14.8118
A2AAJ9	Obscn	Obscurin	20.2115	20.0363	20.5805	20.1843	20.4182	19.5552	19.2948	18.8423	20.0419	19.3145	19.3381	18.8967	19.0411	19.142	20.0984	19.646	19.7458	19.9823	20.9469	20.1908	20.2233	19.7703	20.7071	19.9373	20.3205	20.3223	20.4771	20.1569	20.3026	20.5076	19.9858
A2AAY5	Sh3pxd2b	SH3 and PX domain-containing protein 2B	17.3758	17.0126	16.0184	16.3663	16.2103	17.2189	15.7785	15.8306	15.9034	16.7037	16.305	15.9735	16.39	16.5068	16.7743	15.5665	16.8089	16.9224	16.3243	NaN	15.5419	15.0341	NaN	NaN	NaN	NaN	NaN	NaN	NaN	NaN	NaN
A2ABU4	Myom3	Myomesin-3	19.744	19.6308	19.9752	19.4079	20.1301	19.3136	18.7506	18.2347	19.1755	18.9702	19.0579	18.5952	18.5878	18.6225	19.6824	18.7912	19.475	19.501	20.4027	19.5017	19.7716	19.19	20.4496	18.6361	19.0557	19.0785	19.1909	18.8786	18.8681	19.2739	18.7708
A2ADY9	Ddi2	Protein DDI1 homolog 2	17.4156	17.0599	16.8646	16.506	16.8498	16.3972	14.1721	15.7372	14.1967	15.778	13.7977	12.617	15.621	16.513	17.7086	16.4806	17.2095	17.0555	17.2035	16.3965	15.6515	14.6523	16.8804	NaN	NaN	NaN	NaN	NaN	NaN	NaN	15.1972
A2AF47	Dock11	Dedicator of cytokinesis protein 11	10.9593	10.5926	NaN	NaN	NaN	NaN	NaN	NaN	NaN	9.04896	NaN	NaN	NaN	NaN	11.3989	NaN	11.0386	11.6352	11.0245	9.4118	9.34605	NaN	10.2352	NaN	NaN	NaN	NaN	NaN	NaN	NaN	NaN
A2AG06	Meioc	Meiosis-specific coiled-coil domain-containing protein MEIOC	23.8603	23.6406	24.5472	24.1258	23.844	23.5023	23.2209	22.5869	23.9455	22.4694	23.1644	21.2979	23.2615	21.9794	23.9164	22.9216	22.8157	23.6116	24.4949	24.2979	23.3179	23.5874	23.7537	25.2697	24.7239	25.024	24.8504	25.1074	24.9687	25.0647	24.7644
A2AGT5	Ckap5	Cytoskeleton-associated protein 5	16.7081	15.6621	15.3915	15.7318	16.3757	15.4467	14.5952	14.9257	15.0493	16.0201	15.0173	14.6967	14.7652	14.033	16.2365	15.1062	16.0154	16.3422	16.5122	15.4617	15.7659	14.5431	16.2608	14.3769	13.8594	14.5191	15.0448	14.117	15.5395	NaN	13.7143
A2AJ76	Hmcn2	Hemicentin-2	16.5051	15.4788	15.2069	15.189	15.9316	15.752	14.7245	14.7616	15.6123	15.8503	14.8918	14.6808	14.6745	15.3826	16.5511	15.127	15.3137	16.1753	16.1846	14.8337	15.363	15.0318	15.9997	NaN	12.1089	NaN	NaN	13.8049	13.2423	12.7357	12.9566
A2AJI0	Map7d1	MAP7 domain-containing protein 1	16.9365	16.4755	16.7488	16.3144	16.8455	15.22	14.5711	15.2015	16.2373	15.7756	14.1555	14.6093	14.9306	14.6889	16.7745	15.0682	14.7811	16.238	17.1013	15.9444	15.912	14.8994	16.8954	14.5512	15.824	15.6475	15.7076	15.3306	15.5785	16.0916	15.2582
A2AKG8	Focad	Focadhesin	14.2915	13.9404	13.2985	14.3855	14.2616	13.4172	13.1528	12.7918	13.9432	13.3968	12.3208	NaN	12.7703	13.7111	14.4415	13.4049	13.5411	14.3354	14.2613	12.4826	13.8297	12.4983	13.9001	NaN	10.3946	12.7379	10.556	11.3798	12.0317	12.1394	11.1487
A2ALW5	Dnajc25	DnaJ homolog subfamily C member 25	18.1507	18.0932	18.1656	18.1576	17.7288	17.6244	17.2874	16.9905	17.7957	17.6786	17.3408	16.0749	14.4929	17.045	17.7521	15.7676	17.0401	17.6024	17.7491	18.1841	17.7037	17.8378	17.6829	18.0839	19.0024	18.2052	18.6734	18.0131	18.443	18.3511	18.1994
A2AMM0	Cavin4	Caveolae-associated protein 4	19.2036	18.7922	19.2499	18.8112	18.8722	18.2455	17.7477	17.911	18.6522	17.9905	17.8349	17.068	18.0592	18.2348	19.1942	18.1991	18.6495	18.9236	19.2787	18.6073	18.2979	17.5751	19.2032	17.9225	18.1975	18.2458	18.2393	18.1009	18.3059	18.5234	17.8545
A2AN08	Ubr4	E3 ubiquitin-protein ligase UBR4	16.4697	15.9663	15.9663	15.6209	16.0023	15.2762	13.9332	14.4509	15.4214	15.1868	14.7533	14.0889	14.5212	14.572	16.2502	14.9563	16.0954	16.2656	16.7387	15.8897	15.845	14.562	16.1484	14.381	15.2513	15.5029	15.179	14.8741	15.359	15.8987	14.7423
A2AQ25	Skt	Sickle tail protein	13.6957	13.7552	14.2463	14.0922	14.2501	13.0029	12.8213	12.691	13.6287	12.9394	11.99	12.6298	11.4505	12.6791	13.5509	13.6846	13.5517	13.2203	14.6357	13.5159	13.8325	13.3413	14.414	13.2079	13.5904	13.7066	13.3574	13.322	13.4619	13.7293	13.0193
A2AR02	Ppig	Peptidyl-prolyl cis-trans isomerase G	14.1005	13.7301	14.4146	NaN	15.9413	15.4137	14.7216	16.046	14.8052	16.5482	15.4483	15.5614	15.475	14.616	15.8295	15.0242	16.988	14.7801	14.2836	NaN	NaN	NaN	15.3755	NaN	NaN	NaN	NaN	NaN	NaN	NaN	NaN
A2ASQ1	Agrn	Agrin	16.4217	15.3475	14.9157	14.364	15.7827	14.1075	14.8622	14.0229	14.6757	15.3261	14.3259	15.0813	13.8361	14.4779	16.0656	13.0429	15.1672	15.7561	16.0584	14.8594	14.4425	13.7265	16.0726	12.0245	NaN	13.9568	12.9849	13.1855	NaN	14.4375	13.6392
A2ASS6	Ttn	Titin	23.779	23.5943	24.0396	23.653	23.727	23.1259	22.7341	22.2823	23.5897	22.982	22.9113	22.4814	22.5728	22.786	23.6221	23.1861	23.271	23.7069	24.27	23.994	23.6053	23.2162	24.0666	24.228	24.4805	24.5021	24.6531	24.31	24.5463	24.7363	24.2215
A2AUC9	Klhl41	Kelch-like protein 41	22.0052	21.685	22.1983	21.6804	22.0205	21.3501	20.7614	19.9829	21.2113	20.9013	20.7886	20.3447	20.5927	20.5486	21.7005	20.9943	21.3996	21.6375	22.3737	21.5437	21.5872	21.0611	22.4268	21.1756	21.3606	21.4909	21.7764	21.4375	21.5161	21.6632	21.1427
A2AWP8	Arhgef10l	Rho guanine nucleotide exchange factor 10-like protein	15.8872	15.4809	14.8355	15.4371	15.1498	14.0026	14.5797	14.5931	14.3575	13.984	14.0061	12.3669	13.3439	13.954	16.0075	12.6793	15.807	15.5492	15.9848	14.8999	13.9734	12.188	15.0493	13.5384	13.9951	14.7549	13.9696	14.2602	14.459	14.9283	14.0841
A2BIM8	Mup18	Major urinary protein 18	20.3245	19.8241	19.265	19.6676	19.0225	19.2093	19.5888	18.4676	18.6968	19.268	19.1234	17.1557	18.6702	19.0231	20.1257	19.1854	19.2884	19.4996	19.5409	18.6187	18.4409	18.0937	20.6502	17.4631	18.0272	18.4147	20.2908	18.362	18.4079	18.3623	20.3773
A2BIN1	Mup10	Major urinary protein 10	18.2734	16.5386	16.9601	17.6481	17.0679	16.4479	14.2821	17.1122	17.2105	17.0783	15.6668	14.6219	14.5845	17.2954	17.8418	17.5595	16.9351	17.1237	17.171	16.2277	15.9545	14.5826	18.1419	15.038	15.1624	15.9771	17.6793	15.6264	15.8044	15.7357	17.8681
A3KFX0	Nt5c1a	Cytosolic 5'-nucleotidase 1A	14.8174	14.8873	15.0633	14.2151	14.0671	14.3449	13.4116	13.0019	14.6815	14.3991	13.7883	13.7519	14.7334	13.2929	13.3738	12.9259	14.2236	14.5247	14.7898	15.1293	13.9188	13.8899	14.7663	15.9783	16.329	16.3732	16.2034	15.9641	16.355	16.58	16.2137
A3KG59	Pm20d2	Peptidase M20 domain-containing protein 2	13.3492	12.6024	14.4859	13.2752	13.3606	12.3277	13.024	NaN	12.3449	13.3263	10.7961	NaN	NaN	NaN	13.9846	12.8331	13.6032	13.9298	15.6912	15.1775	13.7546	13.3535	14.5979	NaN	14.2606	15.295	14.2636	14.4613	14.3616	14.6594	13.9281
A3KMP2	Ttc38	Tetratricopeptide repeat protein 38	15.0705	14.1061	13.6452	13.624	14.111	13.581	11.1521	11.4315	13.3719	13.1421	12.8125	NaN	11.9909	10.6174	15.3589	14.0529	15.2733	14.9723	15.1744	13.9928	13.08	13.0408	14.3845	9.65667	12.035	13.1622	12.8399	12.2663	12.0531	12.9718	12.0972
A6H584	Col6a5	Collagen alpha-5(VI) chain	17.8818	17.5051	16.8219	16.7265	17.1217	16.8832	16.0745	16.5533	16.6493	17.37	16.8634	17.2461	16.1188	16.875	17.1169	16.6885	17.5765	17.3448	17.0104	16.0797	16.8425	15.7468	16.5658	15.33	15.1758	14.2091	14.445	14.7739	15.089	16.1592	15.5489
A6H5Y3	Mtr	Methionine synthase	15.4481	12.3549	11.7929	14.4047	11.4361	15.0122	14.1192	14.3782	14.6118	13.9916	13.3657	11.7504	13.9207	13.3352	15.7749	12.6058	11.6514	15.462	15.7838	14.0782	14.4956	NaN	14.9573	NaN	NaN	13.936	13.8794	NaN	NaN	NaN	13.0408
A6H611	Mipep	Mitochondrial intermediate peptidase	16.8518	16.6951	16.6929	16.2938	16.4341	15.7595	14.345	14.7969	15.6185	15.3377	14.9039	14.8885	15.2488	14.6253	15.917	15.3603	14.9979	16.3816	17.0448	15.9909	15.2637	14.9077	16.4135	15.8842	16.5005	15.7743	16.3102	15.2859	15.5098	16.0724	15.3508
A6H630	Armt1	Protein-glutamate O-methyltransferase	14.2036	13.5765	14.7037	13.832	14.1072	11.4989	12.1318	13.1287	13.7962	12.035	NaN	NaN	NaN	NaN	13.283	12.6159	12.9312	14.1881	14.5293	13.919	12.3196	12.3637	14.562	13.5051	14.0384	14.5421	14.5512	14.3384	14.5038	14.5279	13.9024
A6H6A9	Rabgap1l	Rab GTPase-activating protein 1-like	14.2413	13.7211	12.6131	13.3109	13.7133	13.5115	11.6685	13.4166	13.3389	14.0202	12.9036	13.5452	NaN	12.8921	13.4851	12.8407	13.9011	13.4537	13.4204	11.5252	12.8974	12.3317	12.7798	11.5757	10.8983	NaN	NaN	NaN	NaN	NaN	NaN
A6H6E2	Mmrn2	Multimerin-2	15.8911	14.3054	13.8392	13.7713	14.2793	11.6187	12.2112	12.3218	14.7374	14.0854	14.4332	NaN	12.8597	14.361	16.2707	13.5426	14.3417	15.4575	15.89	14.5772	15.2103	12.7845	16.0134	NaN	NaN	NaN	NaN	NaN	NaN	NaN	NaN
A6H8H2	Dennd4c	DENN domain-containing protein 4C	13.2412	12.6264	NaN	12.2511	13.2571	13.3758	12.6015	12.493	13.9476	14.4411	12.5461	9.92476	14.2244	NaN	NaN	12.8972	NaN	NaN	12.9348	NaN	NaN	13.1892	12.3852	NaN	NaN	NaN	NaN	NaN	NaN	NaN	NaN
A6X935	Itih4	Inter alpha-trypsin inhibitor, heavy chain 4	17.5489	17.2544	16.3269	16.5224	17.323	16.7404	14.8989	15.4255	16.1288	16.6606	16.3276	14.4311	15.8142	16.2733	16.9627	15.5135	17.8592	17.4435	16.9739	15.7611	16.4171	15.3046	16.5134	14.1481	14.9783	14.8047	14.8144	15.0745	15.4004	15.5687	15.1386
A7RDN6	Rnls	Renalase	12.0079	NaN	11.708	NaN	10.1125	NaN	NaN	NaN	NaN	10.3261	10.3938	NaN	NaN	NaN	11.6657	10.2839	12.4453	12.1586	13.7421	12.934	12.9065	NaN	12.8851	10.8127	11.7473	12.1894	NaN	NaN	12.2689	12.1576	10.6215
A9XX86	Mgl2	MCG21506	16.5267	16.8213	17.7324	13.7299	15.8076	16.3475	15.0806	15.2809	14.7315	15.2956	NaN	NaN	15.0783	10.7453	15.6807	15.9586	16.3562	16.4056	15.6386	16.0581	14.8949	15.8064	16.3371	14.312	NaN	17.0015	NaN	NaN	NaN	NaN	15.3935
B1AR69	Myh13	Myosin, heavy polypeptide 13, skeletal muscle	22.3228	22.15	22.5345	22.0516	22.0509	21.6587	20.8141	20.5051	21.3122	20.9593	21.2244	20.5172	20.8274	21.3617	22.0337	21.4212	21.8758	22.0005	22.2888	22.1792	21.7992	21.2498	22.1418	22.2046	22.5111	22.4853	22.8224	22.1781	22.5887	22.857	22.1862
B1AUN2	Eif2b3	Eukaryotic translation initiation factor 2B, subunit 3	17.4272	14.9001	16.8765	16.6232	16.7853	15.1866	14.4693	14.1948	16.9034	15.3608	14.2874	13.3335	15.0387	12.3214	16.6666	12.5617	16.6543	16.7242	17.1759	16.1318	16.6947	15.3886	16.7038	14.7321	15.4777	15.6321	15.4418	15.222	15.5538	15.8457	15.1517
B1AY13	Usp24	Ubiquitin carboxyl-terminal hydrolase 24	15.0564	14.7433	15.1007	15.1499	15.0418	14.9018	12.8119	13.1883	13.9835	14.3346	13.4489	13.4491	13.7498	12.5151	15.3777	14.682	14.6423	15.2639	16.1372	15.41	14.181	13.2902	15.3373	13.1798	13.7548	15.2103	14.5027	14.3556	14.546	15.1752	14.0385
B1AZI6	Thoc2	THO complex subunit 2	15.2185	13.6889	13.9673	13.2095	14.1852	11.789	12.4003	13.8851	13.762	14.538	12.2699	11.5947	14.0074	12.8355	15.6346	13.572	14.3578	14.9236	14.75	13.2435	13.1366	13.112	14.0868	15.5487	9.8264	NaN	NaN	NaN	NaN	11.8437	NaN
B1AZP2	Dlgap4	Disks large-associated protein 4	16.1026	15.4629	15.2014	15.0887	15.3613	14.1344	14.1303	14.8983	14.6872	14.743	14.0011	13.0553	13.9224	14.926	16.0739	14.591	15.75	16.1136	15.3191	14.879	14.7665	14.5733	15.0874	12.0103	13.6723	12.8616	13.1988	12.2077	12.0434	NaN	13.1928
B2RPU8	Zbed5	MCG130675	16.6758	16.3757	17.5707	17.1652	17.101	16.133	15.6459	16.0291	17.1391	15.6312	15.5551	15.3445	15.0309	15.7889	16.2589	16.1829	16.2801	15.1563	17.4055	16.7335	16.7679	16.5173	17.1315	16.8985	16.9165	17.2023	16.8941	16.8035	16.84	17.012	16.5875
B2RQC6	Cad	CAD protein	16.0966	15.2133	13.6563	14.5425	14.3509	14.3944	12.9854	13.7528	15.0416	15.38	14.1835	14.0897	14.0994	13.1759	15.5795	13.78	15.4984	15.7664	15.1914	14.1745	14.5829	14.0063	14.6607	NaN	NaN	NaN	NaN	16.2371	NaN	NaN	13.552
B2RVY9	Tmem182	Transmembrane protein 182	16.9326	16.7997	18.2522	17.7507	17.0165	17.172	17.7473	17.3309	17.7674	17.0169	17.1268	16.2807	16.5169	17.386	17.3218	17.7079	17.3438	17.4783	18.4976	18.2305	17.423	17.7963	18.2868	17.8191	17.7702	17.9189	17.498	18.0102	17.9824	17.6147	17.603
B2RXC8	Ppp2r3a	3222402P14Rik protein	14.6212	14.2473	14.3579	13.7566	14.0824	NaN	NaN	12.8054	NaN	12.4718	11.9098	NaN	NaN	NaN	15.3133	NaN	14.0024	14.2961	16.094	15.1003	15.1347	11.5879	15.6346	NaN	14.2386	14.0695	NaN	13.6593	14.2932	NaN	14.0432
B2RXM2	Gm6793	EG627828 protein	18.8894	18.2615	17.9827	17.543	18.062	17.6723	16.1855	16.9522	17.6171	17.9455	18.0093	17.1659	17.6634	17.7168	18.8149	17.7388	18.7032	18.4522	18.355	17.1954	17.8567	16.9909	18.1811	15.4659	16.0787	16.1196	16.3563	15.5802	15.9452	16.4274	15.841
B2RXS4	Plxnb2	Plexin-B2	17.1016	15.4803	15.9258	14.6222	16.189	15.978	15.2099	15.5951	15.3248	15.9069	15.5981	15.8775	15.8039	16.3182	16.8666	15.4696	17.0047	16.6552	16.1427	15.4618	15.537	14.7774	15.786	NaN	NaN	12.854	NaN	14.5356	15.8956	14.8424	NaN
B2RY56	Rbm25	RNA-binding protein 25	15.6054	14.4893	14.5335	13.9191	14.4268	14.4395	13.6477	13.5441	14.4302	14.6558	14.0931	13.5217	14.3841	13.6155	15.3599	14.5416	15.4118	14.57	15.2518	14.0774	14.3145	13.911	15.0948	NaN	NaN	NaN	NaN	NaN	12.1727	NaN	NaN
B8JJ69	2310061I04Rik	RIKEN cDNA 2310061I04 gene	14.5002	12.9426	15.2237	15.1225	13.6589	14.1082	13.696	14.2778	14.0432	14.196	13.1156	13.1799	11.2323	14.2868	14.6804	15.1393	14.648	14.1991	16.4315	15.3343	15.0609	13.6484	15.3469	14.9734	15.9434	15.012	14.1453	14.5987	15.2032	15.6461	14.6831
B8JJN0	Gm20547	Predicted gene 20547	18.0537	17.8508	17.0037	16.8828	17.2108	17.1025	16.1553	17.1694	16.4839	17.2643	16.9509	16.7485	16.8607	17.2107	18.032	16.1968	17.9179	17.8298	17.3804	16.1568	16.7576	15.7526	16.9199	14.7898	15.3115	15.2593	15.309	15.1908	15.5299	15.0339	15.1951
B9EJ86	Osbpl8	Oxysterol-binding protein-related protein 8	17.9771	16.9248	16.3072	16.2787	17.0909	16.9839	16.1018	16.6871	15.8093	16.4605	15.9011	14.2304	16.1216	14.9194	18.4376	16.2176	17.7893	17.9749	17.9215	15.8892	16.9868	15.5296	16.9996	18.2871	14.4157	15.7139	19.5094	14.859	19.389	16.3039	18.8478
C0HK79	Arxes1	Adipocyte-related X-chromosome expressed sequence 1	14.8029	13.2436	12.5509	12.1264	12.4534	13.0511	NaN	11.1357	13.4059	13.9213	12.3712	10.8659	12.7264	13.1296	14.7049	13.2257	14.1125	14.7035	14.0196	12.9266	13.6553	11.4526	13.3656	NaN	NaN	NaN	NaN	NaN	NaN	NaN	NaN
C0HKD8	Mfap1a	Microfibrillar-associated protein 1A	14.9484	14.237	13.9119	NaN	NaN	14.0197	NaN	NaN	13.5376	NaN	14.629	NaN	NaN	NaN	14.595	NaN	14.8081	14.9296	14.0507	NaN	14.1697	13.0842	14.6049	NaN	NaN	NaN	NaN	NaN	NaN	NaN	NaN
C0HKE1	Hist1h2ab	Histone H2A type 1-B	26.0586	25.5957	25.3996	25.2648	25.7705	24.8453	24.3442	24.8114	25.378	24.8162	25.4094	24.9251	25.0265	24.8046	25.8179	24.8082	25.7228	25.4902	25.6561	24.5593	25.0981	24.2636	25.5561	23.3831	23.6261	23.9597	23.6523	23.2725	23.4135	24.1472	23.4303
C0HKG5	Rnaset2a	Ribonuclease T2-A	16.7872	16.4052	15.6171	16.0141	15.8533	16.1958	14.4075	15.7229	14.438	16.4755	15.7105	14.7845	16.188	15.6752	16.4909	15.4054	16.6548	16.5783	16.2358	15.0423	15.2685	14.6583	15.9599	12.3394	12.3053	13.63	13.0588	12.899	13.9136	14.32	14.1365
D0QMC3	Mndal	Myeloid cell nuclear differentiation antigen-like protein	17.5692	16.8523	15.8596	15.9571	16.3133	15.4363	15.2512	16.6402	16.0946	16.5757	15.8684	14.5777	16.8769	16.27	17.5433	16.1823	17.3725	16.7957	16.6744	15.5631	16.2969	15.7476	16.5191	NaN	12.8217	14.8771	NaN	NaN	NaN	14.2659	13.3911
D3YU50	Mybpc1	Myosin-binding protein C, slow-type	23.5485	23.4832	23.8103	23.2382	23.842	23.0058	22.5408	22.2032	23.1932	22.7678	22.8464	22.5004	22.337	22.5992	23.3915	22.8063	23.2235	23.0721	24.1432	23.3152	23.5232	22.9252	23.9755	22.9387	23.4326	23.4233	23.3585	23.1289	23.0346	23.4485	22.9123
D3YXF5	C7	Complement component 7	17.7726	15.7095	16.3904	14.8227	16.5877	16.5742	16.4071	17.3855	15.3053	16.4237	15.6223	16.1904	15.2979	16.7376	15.8183	14.9433	17.45	16.9603	16.5945	15.7419	15.2849	15.4855	16.0466	14.5765	NaN	15.4785	NaN	13.7411	NaN	NaN	14.1519
D3YXG0	Hmcn1	Hemicentin-1	21.2922	21.3037	21.5436	21.4089	21.166	20.9836	20.8138	20.1609	21.3257	20.9887	20.679	20.7201	20.4314	20.5841	21.1846	20.9031	20.9186	21.3893	21.7126	21.634	21.1066	20.8637	21.4619	21.9903	22.109	22.2459	22.1576	22.0338	22.182	22.3654	22.0142
D3YXK2	Safb	Scaffold attachment factor B1	22.6549	22.6668	22.1857	22.3209	22.7168	21.9317	21.5151	21.1794	21.8389	21.9148	21.1984	21.083	21.5946	21.5596	22.3563	21.3507	22.038	22.2431	22.2466	21.5329	21.369	21.5401	22.302	21.4333	21.0881	21.2137	21.8057	20.8899	20.433	20.3533	21.2156
D3YYU8	Obsl1	Obscurin-like protein 1	18.919	18.5487	18.3528	18.3563	18.4006	17.7953	17.7262	17.3983	17.5799	17.8751	17.1226	17.438	17.1299	17.6589	18.3639	17.5165	18.2005	18.4708	18.4068	17.6521	17.6213	16.8895	18.5059	15.4908	15.6596	15.9688	15.2383	15.6227	15.7352	15.6442	17.892
D3YZP9	Ccdc6	Coiled-coil domain-containing protein 6	16.0716	15.5453	15.1843	14.8039	15.6029	15.4963	13.5322	13.4717	15.4278	14.507	14.1343	10.6138	14.8218	13.5417	15.6991	14.8047	14.7739	15.4952	15.5105	14.1941	15.309	14.937	15.1415	NaN	NaN	NaN	NaN	NaN	13.9084	NaN	13.5023
D3YZZ5	Tmed7	Transmembrane p24-trafficking protein 7	17.2137	16.1154	16.405	16.3931	16.7248	16.4743	15.3496	15.365	15.8522	16.1535	16.587	14.7717	15.7798	15.5453	16.7133	15.2766	16.4422	16.8375	16.7395	16.1673	15.8116	15.259	16.4727	15.1874	16.0787	15.6532	15.6936	14.2245	16.4111	15.8935	15.6963
D3Z0M9	Ddx23	DEAD (Asp-Glu-Ala-Asp) box polypeptide 23	18.9355	18.7379	18.0488	18.4526	17.9949	17.7772	16.258	18.4758	15.0554	17.9103	16.3004	13.3334	16.4372	15.7972	18.2394	17.6258	18.0245	19.0806	18.229	17.7473	16.7871	17.4922	17.7819	NaN	14.5695	16.8425	NaN	16.3651	NaN	14.6574	15.6232
D3Z1D3	CEFIP	Cardiac-enriched FHL2-interacting protein	16.175	16.0237	16.4388	16.6272	16.674	14.5422	14.283	14.5768	16.201	15.9149	13.7672	14.9331	13.486	14.6286	16.5361	14.8564	15.3535	15.5749	15.6263	15.7218	14.1847	14.8598	16.3096	12.9114	15.3402	14.2252	14.8838	14.2925	15.5955	15.8839	14.2635
D3Z1U7	Tmem233	Transmembrane protein 233	13.1877	12.3792	15.3315	NaN	NaN	12.3756	NaN	NaN	14.161	NaN	12.9729	NaN	NaN	NaN	14.3583	15.1777	14.5786	14.5796	15.3452	15.4351	13.3362	14.2298	15.0226	14.765	14.7536	14.3957	14.9564	14.5335	14.7896	14.1697	14.4105
D3Z2H9	Tpm3-rs7	Tropomyosin 3, related sequence 7	20.5198	20.1956	19.237	19.227	19.6491	19.8866	18.751	19.6328	19.0672	20.1752	20.1379	18.9859	20.0391	20.1381	20.5072	19.5718	20.64	20.3629	19.436	18.5653	19.0756	18.8144	19.1454	16.7712	17.1095	17.525	17.1178	16.6911	17.1914	17.1964	17.0879
D3Z3N4	Hnrnph3	Heterogeneous nuclear ribonucleoprotein H3	16.2104	15.6807	15.6311	15.3275	15.9703	14.6891	14.7357	13.8311	15.421	14.4948	14.7092	14.8511	14.9528	15.1435	15.9716	14.2301	15.2565	15.5706	16.1384	15.2158	15.3911	15.2403	15.9323	13.4271	14.1085	14.5124	14.1559	13.8479	14.3782	14.8889	13.9486
D3Z450	Serpina3i	Serine (or cysteine) peptidase inhibitor, clade A, member 3I	15.1832	15.1571	13.927	15.8583	14.2414	14.4715	13.961	15.4227	14.9668	15.6448	14.9865	14.789	16.1104	14.9451	15.447	15.0691	15.6448	15.0472	13.4565	14.4761	13.76	12.9573	NaN	NaN	NaN	NaN	NaN	NaN	NaN	NaN	14.9883
D3Z536	Gm8225	Predicted gene 8225	16.0707	13.316	13.1302	12.4911	NaN	12.9696	13.4083	13.5504	14.4927	15.5975	16.0612	13.0666	12.5431	13.5786	16.3453	16.4808	16.6244	17.5996	17.5098	16.441	17.2445	15.081	16.2482	NaN	NaN	12.7295	13.9607	NaN	12.2812	NaN	NaN
D3Z5G7	Ces1b	Carboxylic ester hydrolase	20.2454	20.0926	19.3213	19.5753	18.9621	19.6723	18.9834	19.5086	19.2433	19.8279	19.6905	19.8948	19.2809	19.9874	19.8117	18.8319	20.2505	19.8663	19.565	18.5173	18.8105	18.6147	19.4659	17.7067	18.1332	18.2916	17.8446	18.0302	17.9613	18.1245	18.0019
D3Z6H8	Amd2	S-adenosylmethionine decarboxylase proenzyme 2	16.96	16.8338	15.4923	15.0605	16.0376	16.3579	15.353	14.8528	14.2281	15.4952	14.3445	14.7717	14.0766	13.733	20.7076	15.3871	16.9184	16.5993	14.9997	16.4243	14.5476	14.7074	16.0111	17.4107	17.4855	17.4727	17.3817	17.168	17.5139	17.6553	17.476
D3Z6Q9	Bin2	Bridging integrator 2	17.332	15.7269	17.1075	14.3013	15.5984	16.134	13.7826	16.1315	15.6482	16.0988	15.4762	14.7434	16.734	16.2591	15.908	15.2397	16.6033	16.5369	16.9761	NaN	15.6458	14.1668	15.0132	NaN	NaN	NaN	NaN	NaN	NaN	NaN	NaN
D3Z7H8	Cilp2	Cartilage intermediate layer protein 2	19.6666	18.6537	18.7156	18.5228	19.2726	18.9198	17.6687	17.8567	18.7511	18.7161	18.129	17.968	18.382	17.7226	18.01	18.1564	18.9059	18.875	19.1511	18.8643	19.0312	18.2375	18.8693	18.523	18.6605	18.6368	19.0858	18.6982	18.7029	18.9462	18.4098
D3Z7P3	Gls	Glutaminase kidney isoform, mitochondrial	16.8269	16.2671	16.0541	15.7742	16.3479	16.2209	14.8485	15.0352	15.7231	16.4005	16.0476	14.9961	16.0781	16.1123	16.5406	15.7168	16.5029	16.4609	16.6135	15.5332	16.1201	15.2882	16.4268	14.7954	14.9711	15.2818	14.9913	14.954	15.0314	15.4112	14.6856
D3Z7X0	Acad12	Acyl-Coenzyme A dehydrogenase family, member 12	17.8781	17.2189	17.7992	17.5087	18.0406	17.0742	15.8067	15.699	17.6599	16.758	16.9259	16.357	15.9074	16.1184	17.4137	17.0973	17.6045	17.4794	18.426	17.7344	17.0918	17.2084	18.1772	16.4336	17.3314	17.6418	17.2002	17.1245	17.2072	17.7872	16.8584
D4AFX7	Dnajc13	DnaJ heat shock protein family (Hsp40) member C13	16.4919	16.0188	15.3277	15.353	15.6486	15.4651	13.9619	14.3453	14.914	15.5163	14.9522	13.6706	15.1719	14.9813	16.1713	14.778	16.0533	16.1769	15.912	14.7381	14.8596	14.1464	15.6123	12.2994	13.6595	13.7802	13.4483	13.2034	13.0664	13.9068	12.906
E0CYV9		Uncharacterized protein C4orf54 homolog	16.2571	15.7544	17.0552	16.6461	16.7475	14.6922	14.5717	14.2005	16.3193	15.2359	12.6238	9.76414	14.322	15.6301	15.9033	15.4204	16.9264	15.4781	16.3854	16.0741	16.1014	15.1305	16.3282	15.4796	16.0668	16.1468	16.0486	15.9422	16.2195	16.2773	16.8587
E9PV24	Fga	Fibrinogen alpha chain	20.3289	21.1866	19.6646	19.7043	20.1152	20.0699	18.657	20.6967	19.3398	20.5061	20.6322	19.4572	19.5712	20.2223	19.9382	19.1694	21.7315	20.3717	19.9328	18.7828	19.4742	18.7624	19.7492	17.9676	18.4058	18.2819	17.9924	18.1003	17.9033	18.4774	18.1706
E9PV66	Myo18b	Myosin XVIIIb	15.5555	14.7827	15.1287	15.1945	15.0149	14.8671	14.4635	14.2314	13.4216	14.22	13.7793	13.5868	14.0858	13.8031	15.4365	14.3373	15.0237	15.226	15.7693	14.799	14.5125	14.173	15.2163	13.5882	13.7734	14.1621	13.9164	13.9418	14.1652	14.0913	13.339
E9PV85	Amy2a1	Amylase 2a1 (Fragment)	13.7271	13.8433	12.9972	13.322	12.9956	12.7316	11.2231	12.3611	13.5663	13.3225	12.8878	NaN	NaN	13.2072	14.3264	13.5365	13.7574	14.0498	14.4824	13.7517	14.6789	12.2498	13.4784	12.9365	13.4896	13.553	13.6481	13.4956	13.9816	14.1864	13.2157
E9PVA8	Gcn1	eIF-2-alpha kinase activator GCN1	16.5538	15.6965	15.6572	15.5812	15.8837	15.6701	14.1787	14.4609	15.448	15.5281	15.4148	13.9226	14.9268	14.5435	16.5995	15.4895	16.2817	16.2891	16.2375	15.3111	15.6021	15.1601	16.0971	13.3511	14.4419	14.929	13.6055	14.3695	14.6445	14.7948	14.0639
E9PVG8	9530053A07Rik	RIKEN cDNA 9530053A07 gene	17.2217	15.1307	13.8825	15.1381	NaN	12.2506	20.695	15.9471	14.8191	15.3914	15.8111	12.281	15.1514	18.7498	14.4538	14.9343	16.1153	16.303	18.2085	17.2135	16.1488	15.7554	15.1574	15.1812	NaN	15.3409	14.7285	NaN	NaN	13.1181	18.2336
E9PVZ8	Golgb1	Golgi autoantigen, golgin subfamily b, macrogolgin 1	16.5217	15.7386	15.1517	15.4509	15.6812	16.2823	NaN	14.3928	14.1877	15.5467	14.1097	13.0462	13.4307	15.5911	15.5057	13.69	15.2563	15.7347	NaN	13.7268	14.0935	14.9285	15.4612	NaN	NaN	NaN	NaN	NaN	NaN	NaN	NaN
E9PWQ3	Col6a3	Collagen, type VI, alpha 3	22.9189	22.4469	21.8282	22.0767	22.3093	22.0361	20.8232	21.172	21.4035	21.9388	21.6572	21.3767	21.5087	21.7285	22.5333	21.1632	22.1817	22.478	22.3578	21.2364	21.6441	21.0182	22.0486	20.6699	21.074	21.0987	21.0544	20.8187	20.893	21.3456	20.9298
E9PWR4	Dip2c	Disco-interacting protein 2 homolog C	15.8383	15.5566	15.1932	15.4459	15.5185	15.0848	13.9608	14.6986	15.242	14.1277	14.1164	14.5489	14.133	15.177	14.785	12.1929	15.3049	15.576	15.4827	15.0363	14.42	13.8366	15.429	NaN	NaN	14.637	13.835	14.3166	NaN	NaN	14.3956
E9PWZ3	Rpl3l	Ribosomal protein L3-like	16.4131	16.1743	17.0275	16.551	16.4699	15.8894	15.396	14.9508	16.5697	15.4779	15.6598	15.0728	15.4555	15.6677	16.826	16.1086	15.9449	16.2601	17.147	16.4861	16.3284	15.8444	16.8598	15.9773	16.0997	16.3121	16.4906	16.1987	16.3678	16.6854	15.9245
E9PY39	Gm20431	Predicted gene 20431	16.7319	16.4197	16.702	16.3769	16.6077	16.2264	15.718	15.9649	16.2617	16.0774	15.9332	16.4836	16.1981	16.2276	16.7432	16.4613	16.6438	16.3808	16.8081	16.0523	16.0128	15.9592	16.8211	16.3509	16.5498	16.4442	16.2307	15.9724	16.2104	16.6556	16.1475
E9PYB0	Ahnak2	AHNAK nucleoprotein 2 (Fragment)	19.4716	19.144	17.818	19.7	19.1616	17.5202	16.8278	18.5415	18.4639	18.1854	18.2718	18.72	17.6506	18.2642	17.3406	18.569	19.4756	18.0636	18.9236	18.2302	17.7466	17.5027	18.3618	NaN	16.4172	16.9745	15.7045	NaN	16.3435	15.6203	16.2958
E9PYF4	Lmo7	LIM domain only 7	16.8834	16.1176	16.6731	16.0244	16.6044	15.7419	15.0926	14.6834	15.611	15.6695	15.8927	13.9281	15.2749	14.9554	16.5962	15.7159	16.2239	16.3591	16.81	15.6065	16.2994	15.2655	16.524	14.9375	14.9266	15.3943	15.4843	15.1016	15.2959	15.3828	14.8103
E9PYG6	Rasa1	RAS p21 protein activator 1	17.0489	16.1543	15.6392	15.4872	16.2105	16.0395	14.5346	14.0235	14.0878	14.8384	14.671	12.8098	14.3179	13.7476	17.2685	15.4353	16.2776	16.7161	16.6621	14.695	14.7917	14.8194	15.9593	NaN	NaN	14.359	14.083	13.4781	13.4106	14.6681	13.3832
E9PYK3	Parp4	Protein mono-ADP-ribosyltransferase PARP4	18.1533	17.9682	17.7589	17.9583	17.8563	16.8121	16.9996	16.844	17.8748	17.3536	16.1183	16.9484	14.8312	17.3594	18.101	16.3334	18.0556	17.569	17.6681	17.1638	16.7312	16.8491	17.7795	16.045	16.4312	16.8444	16.376	16.7344	16.504	16.8917	16.7618
E9PYL9	Gm10036	Predicted gene 10036	20.5975	19.9284	19.9906	20.069	20.0254	19.7523	19.0761	18.8306	19.3959	19.1665	19.8712	19.3186	19.5096	19.605	20.0189	19.1406	20.0152	20.2529	19.975	19.1972	19.4924	18.7554	19.974	17.9566	17.9419	18.6224	18.1087	18.139	18.3964	18.4867	18.3933
E9PZF0	Gm20390	Nucleoside diphosphate kinase	22.8515	22.4935	22.8501	22.4048	22.5984	22.1927	21.6691	21.3251	22.2317	22.1375	22.0275	21.7854	21.9521	21.8514	22.562	21.9485	22.2228	22.5896	22.8859	22.3627	22.2863	21.8251	22.9483	22.3824	22.5796	22.7495	22.7284	22.4085	22.6368	22.8242	22.3328
E9PZQ0	Ryr1	Ryanodine receptor 1	22.9632	22.6826	23.0899	22.7997	22.8147	22.1617	21.722	21.2908	22.607	21.8343	21.8854	21.3226	21.7037	21.8135	22.8367	22.2125	22.4484	22.956	23.5297	23.205	22.7694	22.2117	23.2504	22.9262	23.2581	23.3715	23.3882	23.1476	23.3523	23.5767	23.0404
E9Q035	Gm20425	Predicted gene 20425	23.8309	23.4819	23.1601	22.9483	23.0991	22.8942	22.1184	22.8357	22.786	23	23.1525	22.5579	22.9218	23.1211	23.5646	22.5856	23.5569	23.185	23.258	22.088	22.6338	22.1248	23.1392	21.7121	22.0998	21.9129	21.821	21.5189	21.8796	22.0859	21.7178
E9Q043	Fndc1	Fibronectin type III domain-containing 1	17.7758	17.3096	16.6675	16.911	17.2393	16.7109	15.123	15.4851	15.9779	16.6287	16.3473	15.8716	15.9677	16.3314	17.522	15.5995	16.8779	17.5443	17.1109	15.4886	16.0919	15.6819	16.5793	13.1471	13.9039	14.6787	13.9275	14.4679	14.8402	14.3672	14.043
E9Q0F0	Krt78	Keratin 78	17.2216	16.9518	NaN	17.5735	16.4393	15.0307	16.3116	16.6598	15.5688	15.3878	13.165	15.2185	17.0025	14.6469	17.6031	16.517	16.1738	17.8364	16.4203	NaN	16.1255	13.9187	16.2751	15.2682	NaN	NaN	15.8142	NaN	16.4236	NaN	15.5457
E9Q0S6	Tns1	Tensin 1	17.9339	17.597	17.6925	17.6915	17.9246	17.3423	16.6622	16.5385	17.4651	17.2959	16.9313	17.0188	16.6382	16.8825	17.4971	17.1048	17.3988	17.1122	18.0147	17.1913	17.3976	16.8153	17.814	16.5562	16.8196	16.9377	16.7203	16.6665	16.7509	17.0008	16.6311
E9Q1W3	Neb	Nebulin	22.4634	22.2891	23.0251	22.5286	22.6232	21.8363	21.5904	21.147	22.6204	21.675	21.5255	21.1848	21.2589	21.5092	22.3317	22.0403	21.9832	22.2876	23.1519	22.9173	22.5346	22.1072	22.9465	23.2075	23.4759	23.4957	23.571	23.2529	23.5442	23.7424	23.2232
E9Q264	Myh15	Myosin, heavy chain 15	17.5022	16.9708	17.7465	15.9146	17.019	16.9749	15.6291	15.2779	17.4088	16.6572	17.1574	13.246	16.6395	16.4506	16.9452	16.6714	17.4432	16.8713	NaN	17.6565	17.2312	16.9801	18.0045	16.4074	16.9695	15.9103	17.9351	16.9791	17.6089	17.131	17.0498
E9Q3H6	Coq10a	Coenzyme Q10A	18.5484	18.2401	19.0647	18.6163	18.6561	17.8208	17.5959	17.5383	18.775	17.8962	18.1325	17.5539	17.7001	16.8136	18.5017	17.8665	18.1993	17.9933	19.3652	18.7208	18.4908	18.0619	18.7626	18.4121	18.7727	19.0219	18.495	18.6897	18.826	19.0627	18.5855
E9Q3L2	Pi4ka	Phosphatidylinositol 4-kinase alpha	15.8632	15.0663	14.1097	14.558	14.0559	14.4684	14.1533	14.0518	13.7134	13.755	13.63	NaN	NaN	10.9688	15.7978	15.0042	11.9323	15.0542	15.1977	13.8458	14.2119	13.7305	14.4277	NaN	13.0323	NaN	13.5606	12.9769	13.523	14.0802	NaN
E9Q3M9	2010300C02Rik	RIKEN cDNA 2010300C02 gene	16.4725	17.0278	17.7455	17.1413	17.4982	16.5057	16.0296	16.1523	17.2579	16.9457	16.7145	16.7131	16.2375	16.4846	17.1245	16.9004	16.9756	16.7528	17.4993	16.6595	17.2072	16.6361	17.575	17.9375	18.1438	17.9926	18.0449	NaN	18.1038	18.7509	17.8045
E9Q411	Nbas	Neuroblastoma-amplified sequence	16.1968	14.8206	14.1822	14.245	14.4986	14.9308	14.5856	14.6174	13.601	14.9377	13.1303	15.7351	14.193	12.8906	15.9088	15.2946	14.6749	15.361	15.391	13.1718	14.8491	13.9976	15.087	NaN	NaN	12.5366	NaN	13.3671	13.659	14.0751	12.9503
E9Q4Z2	Acacb	Acetyl-CoA carboxylase 2	16.6224	15.9351	16.5116	16.4473	16.4009	15.6848	15.0052	14.2713	16.5483	15.5054	15.1516	13.9658	15.2867	15.3165	16.23	16.1431	15.6254	16.1365	17.0195	16.6651	16.2005	15.5135	16.6904	15.6601	16.0978	16.4656	16.1557	16.1069	16.0631	16.4346	15.99
E9Q555	Rnf213	E3 ubiquitin-protein ligase RNF213	14.9024	13.7714	12.1008	12.3806	13.1129	11.7325	10.5097	13.0278	11.9452	13.6424	12.358	11.8103	13.0682	11.3195	14.9396	13.1961	14.259	14.3494	15.126	11.8901	15.3266	NaN	12.8033	NaN	NaN	NaN	NaN	NaN	NaN	NaN	NaN
E9Q557	Dsp	Desmoplakin	15.6709	13.068	12.7484	16.5145	12.8262	12.846	15.5842	13.7296	15.3696	16.7523	13.0216	15.8353	14.2441	15.0572	14.7819	15.1014	13.9612	15.0857	15.9041	15.7821	14.8516	NaN	14.2514	12.0857	NaN	NaN	NaN	12.9565	NaN	13.9972	15.7117
E9Q616	Ahnak	AHNAK nucleoprotein (desmoyokin)	22.8789	22.4913	22.1778	22.3326	22.4402	21.8602	21.1478	21.3989	21.862	21.9732	21.486	21.2418	21.538	21.7872	22.2698	21.4301	22.3825	22.179	22.5803	21.5786	21.7153	21.1896	22.3425	20.5145	20.9563	20.9958	20.8017	20.5942	20.8202	21.1658	20.7658
E9Q634	Myo1e	Unconventional myosin-Ie	18.1904	17.0618	16.0146	15.7583	16.1117	16.9574	15.2456	16.3698	15.7257	17.0531	16.2653	15.6486	16.4875	16.396	18.246	16.5992	17.9827	18.0205	17.2634	15.9855	16.1543	15.2712	16.5407	14.2776	14.6175	NaN	NaN	NaN	NaN	15.1834	13.9201
E9Q6D8	C6	Complement component 6	16.6004	14.4702	13.3312	13.581	13.2021	12.8707	12.5466	13.8581	13.1853	14.4501	13.3773	12.7253	14.1437	13.0486	16.0452	12.5441	15.9748	15.9427	13.9109	13.8147	13.699	12.8502	13.5964	NaN	13.7663	13.6503	NaN	NaN	NaN	NaN	13.222
E9Q6E5	Srsf11	Serine/arginine-rich-splicing factor 11	17.3151	16.656	15.9981	16.1336	16.5973	15.3615	14.9433	15.4439	16.4736	15.9455	15.2247	13.0452	15.8023	15.0915	16.8	15.9347	16.7216	16.2119	16.4473	15.6083	14.9853	14.2149	16.0396	NaN	NaN	NaN	NaN	13.7418	14.0007	NaN	14.4348
E9Q6R7	Utrn	Utrophin	18.6986	18.2526	17.8927	18.1879	18.2747	18.1059	16.9044	17.3383	17.7231	17.92	17.0835	17.2983	17.7672	17.7258	18.4858	17.6153	18.2255	18.3401	18.5138	17.7984	17.6551	17.2774	18.0504	16.7569	17.3316	17.129	17.0742	16.8255	17.4731	17.7432	16.8078
E9Q735	Ube4a	Ubiquitin conjugation factor E4 A	15.4435	12.7892	12.2979	15.7244	12.7097	14.4578	13.7805	12.1863	13.3752	14.0939	12.7153	11.3579	12.8144	11.3209	15.3313	NaN	14.7986	14.8091	15.6191	14.6575	14.9974	11.316	14.7328	NaN	14.6317	NaN	NaN	NaN	13.6163	NaN	NaN
E9Q774	Akap11	A kinase (PRKA) anchor protein 11	16.6338	16.4294	16.0172	16.4355	15.7776	15.1824	14.6571	15.6339	14.1513	15.0145	13.8794	13.8303	15.5142	14.7717	15.6316	15.6	15.6994	16.4043	16.6854	15.4738	16.1776	14.5372	16.0718	13.5849	14.2816	14.7721	14.4672	14.2601	14.3757	14.6346	14.4312
E9Q7G0	Numa1	Nuclear mitotic apparatus protein 1	16.7947	16.1563	15.9262	15.766	16.1777	16.0317	15.1251	15.4109	15.9833	16.0301	15.9624	15.2657	15.8135	15.7002	16.7356	15.5566	16.4119	16.3125	16.3682	15.4701	15.8421	15.1657	16.2517	14.196	NaN	14.4026	15.3855	14.0552	14.6802	14.8791	14.4318
E9Q8B5	Gm4788	Predicted gene 4788	17.7984	17.548	16.853	16.679	16.9327	17.3423	15.7188	17.0426	16.5696	17.9693	17.7525	17.6255	16.7169	17.1369	17.1542	16.0605	17.8889	17.5489	16.956	NaN	16.6136	16.3883	16.2694	NaN	NaN	NaN	NaN	14.8293	15.7882	15.8527	15.0892
E9Q8I9	Fry	Protein furry homolog	14.7903	13.5127	13.7866	13.2479	13.7715	12.8572	11.8663	12.6667	14.9819	14.9332	14.6065	NaN	11.2434	NaN	15.1114	13.78	14.3418	14.3438	15.4036	13.7263	14.5396	10.7309	14.7234	NaN	NaN	14.1349	NaN	NaN	13.976	NaN	NaN
E9Q8Q6	Ccdc141	Coiled-coil domain-containing 141	14.9974	13.5901	13.8032	NaN	NaN	13.1093	11.0452	NaN	13.9492	13.3985	12.7653	NaN	NaN	12.3241	15.8101	13.5286	13.7194	15.5444	15.4557	12.1332	12.8949	13.1624	14.7728	NaN	NaN	NaN	NaN	NaN	NaN	NaN	NaN
E9Q912	Rap1gds1	RAP1, GTP-GDP dissociation stimulator 1	18.3627	17.8756	17.7541	17.5519	17.8288	17.5632	16.8834	16.6316	17.3057	17.288	16.8242	16.716	17.2911	16.8958	18.2578	17.2992	17.9655	17.8994	18.0922	17.25	17.3339	16.898	17.6368	15.9805	16.2162	16.201	16.3399	16.2875	16.4286	16.4361	16.0457
E9Q9K5	Trdn	Triadin	20.5968	20.2017	21.0355	20.6093	20.257	19.9501	19.9255	19.6585	20.4548	19.4916	19.9088	19.6827	20.0223	20.0906	20.6678	20.3212	20.2203	20.5928	20.9953	20.7286	20.1959	20.2221	20.8189	20.8139	21.2185	21.1794	21.0128	20.6378	21.0245	21.3119	20.6687
E9QA15	Cald1	Caldesmon 1	19.3366	19.1723	18.3767	18.7138	18.9403	18.8465	18.1423	18.3558	18.2083	18.8504	18.5578	18.4305	18.3416	18.8701	19.1473	18.134	19.0767	18.9515	18.7166	17.5559	18.2555	17.8433	18.5896	16.9723	17.3623	17.2869	16.9697	16.6275	16.7872	17.206	16.8094
E9QA62	Lmod3	Leiomodin-3	20.71	20.1014	20.7303	20.3985	20.4867	19.5975	19.4281	19.0395	19.9837	19.8684	18.9568	18.6406	19.6357	18.7186	20.5069	19.4622	19.6553	20.1673	20.8809	19.8806	19.8887	19.5657	20.8224	18.7866	19.3832	19.5029	19.6919	19.5271	19.4736	19.6195	19.3893
E9QAA8	Gm4841	Interferon-gamma-inducible GTPase Ifgga3 protein	NaN	15.6585	15.3447	12.9371	NaN	13.0973	NaN	12.9397	14.4505	14.8011	14.1856	NaN	15.1448	12.5055	14.6596	14.4641	13.5436	NaN	16.4459	14.2639	16.8176	NaN	16.5371	NaN	NaN	NaN	17.2812	14.8886	15.1619	14.494	NaN
E9QAS7	Inpp5a	Inositol polyphosphate-5-phosphatase A	16.4381	12.9831	15.4185	16.1857	15.3472	15.0161	15.139	14.1084	15.2173	15.6387	14.6825	13.8821	13.4287	15.011	15.1875	14.5987	15.5819	16.078	16.4721	15.6855	14.6177	13.9225	15.7108	14.2662	14.8285	15.5738	14.753	15.3534	15.0057	14.9673	15.051
F6QL70	Gm17669	60S ribosomal protein L29	18.9355	18.5203	18.6933	17.9172	18.4512	18.1291	17.6369	17.226	17.8219	17.4939	18.505	17.496	18.188	18.2453	18.8278	17.3279	18.0858	18.0894	18.166	17.2993	17.8323	17.6591	18.1348	16.4948	17.0758	16.6583	16.339	16.1286	16.3202	16.8611	15.9328
F6SVV1	Gm9493	40S ribosomal protein S7	20.1547	19.5432	19.4698	19.0093	19.4394	18.8584	17.6618	18.4061	18.5825	19.2831	18.8826	18.4946	18.271	18.6748	20.0267	18.7351	19.6168	19.9865	20.032	18.9185	18.8658	18.4701	19.6743	17.3004	17.7658	17.8722	17.9288	17.4575	17.8835	17.9867	17.3755
F6YVP7	Gm10260	Predicted gene 10260	22.2082	21.7742	21.499	21.6035	21.5969	21.5754	20.6662	21.0595	21.2914	21.8017	21.3564	21.0358	21.4641	21.5319	21.962	21.1316	21.8074	21.8444	21.6916	20.7397	21.2542	20.7422	21.5703	19.5591	19.8168	20.0087	19.8738	19.656	19.8652	19.9405	19.8777
F6ZDS4	Tpr	Nucleoprotein TPR	17.6736	16.3869	17.1153	17.0826	17.3858	17.1051	15.9938	16.6305	17.2338	17.168	17.0115	16.0943	17.0449	17.0062	17.3153	16.4917	17.2521	17.1618	17.3706	16.5929	16.7311	16.3444	17.0876	NaN	15.4728	15.5912	14.1153	14.5647	14.8717	15.2909	15.4268
F7BCN0	Gm28048	Predicted gene, 28048 (Fragment)	16.0177	14.1509	14.2451	12.4201	14.3481	13.6094	14.818	10.4268	13.7804	10.9005	NaN	14.2141	14.2054	14.6227	14.7626	14.1894	14.7395	14.8636	14.838	14.7172	15.8783	NaN	15.8585	NaN	NaN	13.2962	NaN	NaN	NaN	NaN	NaN
F7BCN9	Gm28038	Predicted gene, 28038 (Fragment)	13.6555	12.6688	11.8379	11.5785	11.9652	10.7253	10.0368	11.0088	11.8579	12.7055	11.5525	NaN	NaN	10.5128	13.7402	12.2293	13.9567	13.1605	14.2144	12.8161	13.9386	NaN	12.5347	NaN	NaN	NaN	NaN	NaN	NaN	NaN	NaN
F8VPN4	Agl	Amylo-1,6-glucosidase, 4-alpha-glucanotransferase	21.3317	21.0999	21.833	21.3465	21.1692	20.5143	20.2692	19.9362	21.3523	20.3586	20.1214	19.455	20.2868	20.3174	21.1531	20.8637	20.7608	21.1863	22.0222	21.69	21.3364	20.8324	21.7211	21.9779	22.2951	22.259	22.3346	22.1381	22.3738	22.5331	22.0634
F8VPU2	Farp1	FERM, ARHGEF and pleckstrin domain-containing protein 1	15.752	14.9675	14.1708	14.4227	14.7122	14.5195	12.3579	12.6407	14.6236	14.3542	13.5279	13.1993	11.8101	13.9807	15.2995	12.813	14.9509	14.9307	14.9727	13.6604	14.47	12.4246	14.4851	NaN	11.882	13.2094	NaN	NaN	11.8939	NaN	12.5961
F8VQ05	Fryl	FRY-like transcription coactivator	16.9361	15.1667	15.1402	14.5029	15.7203	14.358	12.4349	15.051	14.3981	13.3179	14.2402	14.5976	13.4955	14.5592	15.2525	14.5784	15.7157	16.0672	15.9158	14.6334	13.6253	13.6505	14.7707	NaN	10.4966	13.3305	NaN	NaN	13.6986	13.8363	14.4995
F8VQ70	Scaper	S phase cyclin A-associated protein in the ER	22.0919	21.8626	21.4008	21.8222	22.1786	21.5049	21.0299	21.8369	21.7442	21.6887	21.5547	21.8242	21.5424	21.5265	20.8895	21.5467	21.753	21.0487	21.9134	21.2312	21.5682	21.2758	21.8201	21.3113	21.3023	21.1582	20.8036	20.983	20.9519	21.3823	21.1789
F8VQC1	Srp72	Signal recognition particle subunit SRP72	17.3074	16.8407	16.6991	16.4644	16.7699	16.4733	15.4666	16.0053	16.2317	16.3614	15.8117	15.3615	16.152	16.0948	17.0884	15.8881	16.786	16.8637	16.9123	15.6143	15.7911	15.6698	16.6996	14.7702	15.2356	15.7235	14.9945	15.2131	15.692	15.4828	15.3306
G3UW82	Myh2	MCG140437, isoform CRA_d	24.4849	24.5093	25.4926	24.5378	25.3701	24.1547	23.1014	22.8621	24.1521	23.9578	24.682	23.6478	22.8303	23.4213	24.1183	22.8374	24.5775	23.9094	26.0814	24.9258	25.3889	24.5553	25.7729	25.2334	25.4736	25.4949	25.7377	25.2224	25.3681	25.9618	25.1538
G3UWE2	F830016B08Rik	Interferon-gamma-inducible GTPase Ifgga4 protein	15.9331	15.156	15.2471	15.3308	15.3662	15.0136	14.0776	15.0428	16.6704	14.8288	14.3168	13.8183	18.7395	15.1439	16.2996	15.5305	15.3477	15.7466	16.0653	15.1815	15.8233	12.9612	16.014	15.0549	NaN	13.6349	14.2113	12.6	13.5212	17.41	14.7579
G3UXL2	Prps1l3	Phosphoribosyl pyrophosphate synthetase 1-like 3	18.5268	18.0509	18.236	17.8866	18.2071	17.8602	17.0929	16.9432	17.7591	17.385	16.8862	16.2363	17.0787	17.1614	17.7879	17.3965	17.7512	18.3748	18.4795	18.1356	17.8069	17.0105	18.228	18.1705	18.3235	18.5797	18.5395	18.0305	18.6367	18.7458	18.0164
G3UYJ7	Gm20441	Predicted gene 20441 (Fragment)	19.8987	19.0672	19.137	18.9288	19.1768	18.2202	18.1468	17.4472	18.6066	18.2784	17.8052	17.9887	18.1071	18.1518	18.9772	18.1217	18.5993	19.0479	19.5759	18.6813	18.6362	16.4274	19.2933	16.9967	17.0558	17.8058	17.4931	17.1096	17.1037	17.286	17.1249
G3UZ60	Gm49325	Predicted gene, 49325	19.2588	18.9086	18.519	18.474	18.8267	18.5697	18.3761	18.6418	18.6396	18.9657	18.6684	18.678	18.6078	19.1747	19.1903	18.8928	19.2202	18.9236	18.699	17.7225	18.1522	18.0253	18.486	16.883	17.0267	NaN	16.3985	17.2114	17.3484	17.1818	17.3273
G3X8U3	2210016F16Rik	Queuosine salvage protein	18.4489	17.9684	18.2145	17.8089	18.2498	17.4125	16.1441	16.6862	16.9526	16.7435	15.9941	14.7857	16.8714	16.0994	18.4079	16.9562	17.8473	18.1548	18.2022	17.5666	17.1392	16.8524	18.2104	15.7411	16.6652	16.8014	16.5004	16.5162	16.9021	16.8683	16.8574
G3X8X0	Dhx16	DEAH (Asp-Glu-Ala-His) box polypeptide 16	13.9212	13.1595	12.1577	12.5316	12.7445	10.2031	NaN	11.3551	12.6404	12.9039	11.8068	NaN	12.1151	11.1643	13.9803	12.5103	13.3166	13.2387	13.7555	12.8123	13.9359	11.0515	13.2409	NaN	NaN	NaN	NaN	NaN	NaN	NaN	NaN
G3X8Y1	Trim55	MCG19772	15.5997	13.7841	13.5767	12.3926	13.2685	10.5868	13.0024	NaN	NaN	13.057	15.0282	NaN	NaN	NaN	15.6955	13.9436	15.1028	15.1343	15.1051	13.5981	15.3216	13.0343	14.3434	NaN	NaN	NaN	NaN	NaN	NaN	NaN	12.566
G3X972	Sec24c	SEC24 related gene family, member C (S. cerevisiae), isoform CRA_a	17.6229	17.2194	16.8943	16.8793	16.9191	16.8587	16.2596	16.066	16.7892	16.8288	16.8198	15.758	16.6087	16.9206	17.5444	16.5048	17.3832	17.5027	17.2391	16.645	16.5578	16.0713	17.3436	15.1776	15.9311	16.078	15.8193	15.527	15.9096	15.8115	15.6573
G3X9K3	Arfgef1	Brefeldin A-inhibited guanine nucleotide-exchange protein 1	18.1738	17.0477	17.0713	17.5159	17.387	17.4479	16.2754	16.7873	16.4296	17.2023	16.7802	16.6104	17.428	17.5012	17.3867	16.5045	17.898	17.9942	17.5733	16.6265	16.9629	16.2191	17.3434	15.7561	15.242	15.9198	15.7934	15.2005	NaN	16.4232	15.9107
G5E829	Atp2b1	Plasma membrane calcium-transporting ATPase 1	17.2856	16.8359	16.4634	16.5705	16.8441	16.5185	15.7449	16.1588	16.4704	16.5138	16.2235	15.913	16.2186	16.1559	17.0286	16.1272	16.8519	16.8667	16.9483	16.0646	16.1462	15.6725	16.7052	15.5507	15.7004	15.8005	15.7213	15.4219	15.588	15.7851	15.4271
G5E870	Trip12	E3 ubiquitin-protein ligase TRIP12	16.3258	15.4195	15.0841	15.4508	16.0012	14.7481	14.6343	14.9828	15.3607	14.3273	13.9601	13.3904	15.4012	14.4328	16.3764	14.5026	14.9224	15.7135	15.7528	14.4352	14.8686	13.8441	15.5635	NaN	NaN	12.9592	NaN	NaN	NaN	12.5414	11.641
G5E895	Akr1b10	Aldo-keto reductase family 1, member B10 (aldose reductase)	18.5373	18.02	18.5492	17.9395	17.9601	17.5666	16.0708	16.7975	18.1382	17.8183	17.8772	16.622	16.7833	17.2131	18.1402	17.5434	18.3673	18.2371	19.1296	17.9418	18.7593	17.6413	18.752	17.8814	18.2644	18.4132	18.4314	17.8185	18.4005	18.575	17.4547
G5E897	Kdelc2	Protein O-glucosyltransferase 3	17.5403	16.7535	16.0374	15.8035	16.6101	16.282	15.6995	15.0758	15.2975	15.3808	14.5618	15.4547	15.0018	14.3159	17.4817	14.0645	16.1162	16.5822	16.7223	14.7255	15.0287	14.6907	15.94	NaN	13.5032	NaN	NaN	NaN	13.2253	18.7492	13.2193
G5E8J6	Hrc	Histidine rich calcium binding protein, isoform CRA_a	17.7553	17.379	18.1676	17.0939	17.9288	17.1891	16.7004	17.1017	17.8537	17.2399	17.2625	16.8323	17.7615	17.319	17.8308	17.4828	17.3052	17.5781	18.248	17.1929	17.559	17.0255	18.0719	16.0763	16.4017	16.4518	16.5895	16.3885	16.3295	16.7666	15.8729
G5E8K5	Ank3	Ankyrin-3	17.6738	17.431	17.742	17.3603	17.8064	17.002	15.9807	16.247	16.9313	16.9345	16.076	16.3436	16.0885	16.2281	17.506	16.9493	17.1906	17.3874	18.0854	17.4187	17.396	16.5805	17.9232	16.2731	16.7934	16.9927	16.8889	16.8176	16.9192	17.2891	16.6301
G5E8V9	Arfip1	ADP-ribosylation factor-interacting protein 1	17.6883	16.1811	16.1956	15.8807	17.2038	16.9555	16.4199	16.4976	16.2086	16.4674	16.403	16.5798	16.1273	16.49	17.0982	15.9261	17.2253	17.1627	16.7747	15.9297	16.4656	16.0334	16.5963	15.3699	14.313	15.5	NaN	14.215	NaN	NaN	15.2595
J3QN89	Aamp	Angio-associated migratory protein	15.1028	14.0396	13.9022	13.7287	13.9834	13.7186	11.7124	11.9509	13.5441	15.0591	12.8364	10.2255	12.53	12.7854	15.7239	13.5463	14.4677	14.8901	14.6985	13.9628	13.6174	13.1434	14.3764	NaN	NaN	13.1393	NaN	13.1419	13.2498	14.1722	NaN
O08528	Hk2	Hexokinase-2	19.2357	18.9802	19.971	19.3938	19.7401	18.5559	18.2697	17.6728	19.37	18.2976	18.3976	17.7294	18.4846	18.2732	19.0837	19.1479	18.7574	18.8445	20.2103	19.7956	19.7484	19.122	19.9392	19.3132	19.424	19.5479	19.5783	19.5777	19.4586	19.6647	19.2374
O08529	Capn2	Calpain-2 catalytic subunit	19.4487	18.96	18.6762	18.5675	18.8024	18.7035	17.7355	17.76	18.3082	18.6072	18.3389	17.6552	18.272	18.4718	19.2058	18.1257	18.8623	19.1881	19.0172	18.0807	18.2457	17.82	18.7061	16.9624	17.4382	17.5403	17.5975	17.1958	17.4318	17.5488	17.1439
O08532	Cacna2d1	Voltage-dependent calcium channel subunit alpha-2/delta-1	20.0527	19.733	20.3212	19.8377	19.9643	19.4191	18.7271	18.737	20.0119	19.405	19.1116	18.77	19.0378	19.3234	19.9413	19.5033	19.5854	19.999	20.445	20.2352	19.87	19.4306	20.2168	20.1335	20.4204	20.5335	20.5028	20.2402	20.492	20.6072	20.1909
O08539	Bin1	Myc box-dependent-interacting protein 1	22.5306	22.0751	22.7176	21.8949	22.3825	21.8164	21.1183	20.9279	22.0128	21.7257	21.352	20.6094	21.6969	21.7068	22.6194	21.9448	22.1372	22.462	22.7978	22.1823	22.202	21.6354	22.8349	21.4439	21.8616	21.7034	22.0072	21.5506	21.8453	22.0358	21.4627
O08547	Sec22b	Vesicle-trafficking protein SEC22b	19.5778	18.8914	18.7107	18.6174	19.0318	18.5039	17.0985	17.4694	18.4203	18.1199	17.5745	16.9403	17.3911	18.388	19.5145	17.2632	18.8067	19.1977	19.1852	18.0454	18.155	17.0645	18.9155	16.4414	17.5666	17.9569	17.5604	17.4216	17.4493	18.0055	17.3341
O08553	Dpysl2	Dihydropyrimidinase-related protein 2	20.7221	20.071	19.7547	19.655	20.083	19.7005	18.6354	18.7149	19.4491	19.3038	19.183	18.6072	19.5793	19.5352	20.2487	19.189	20.1327	20.2404	20.2529	19.093	19.3606	18.6464	19.9689	17.9565	18.164	18.3469	18.1299	17.984	18.0458	18.2118	17.8039
O08573	Lgals9	Galectin-9	16.128	15.8991	15.3126	15.2838	15.5037	15.7059	14.8611	15.5936	14.8516	15.7341	15.5376	14.7085	14.6418	15.2392	15.9108	15.2966	15.9619	15.6283	15.6391	14.4218	14.9973	14.8629	15.2966	14.1286	14.473	13.4679	16.3538	13.8192	13.0346	13.6242	12.9318
O08579	Emd	Emerin	17.137	16.5727	16.8985	16.514	16.8633	16.6118	15.4945	15.2115	15.8867	16.6138	16.1141	15.6246	15.5174	16.4181	17.0861	16.2383	16.9371	17.0335	17.2323	16.2422	16.8484	15.6809	17.1307	15.1884	15.662	15.9211	15.9224	15.2612	15.6387	15.8672	15.4759
O08582	Gtpbp1	GTP-binding protein 1	17.1977	16.5841	16.3512	16.2659	16.8068	15.711	15.0546	15.3215	15.2083	15.8498	15.8685	12.881	16.4116	14.1995	17.4169	15.99	16.7831	16.6278	16.8923	16.0799	15.7519	14.8588	16.5753	14.3479	14.945	15.631	15.4916	15.117	15.3313	15.7433	15.0856
O08583	Alyref	THO complex subunit 4	18.422	17.8462	17.4757	17.4718	17.7812	17.3442	16.2429	16.3554	17.4163	17.3982	17.1882	15.862	16.7104	16.9405	17.7027	16.9545	17.7147	17.6685	17.7223	16.5151	16.9658	16.3262	17.6815	15.2254	15.7722	16.0454	15.336	15.6907	15.7372	15.7464	15.5727
O08585	Clta	Clathrin light chain A	19.4383	18.1745	17.5557	16.5529	17.9831	18.1239	16.4496	17.8718	17.5865	18.6255	18.6322	17.02	17.9754	18.3594	18.7544	17.5627	18.9364	18.5311	18.0541	17.3414	17.8332	16.9092	17.9847	NaN	15.0933	15.265	NaN	NaN	14.8287	NaN	NaN
O08599	Stxbp1	Syntaxin-binding protein 1	17.0981	14.9208	14.6837	14.6828	14.7268	12.4382	14.2143	14.6515	16.6393	15.4579	15.6127	13.6805	15.1164	14.9402	16.735	15.2576	16.5213	16.212	16.9056	15.6346	15.6306	14.1391	15.8672	14.4804	NaN	14.9446	NaN	15.4574	NaN	NaN	14.1868
O08600	Endog	Endonuclease G, mitochondrial	18.9289	18.5314	19.4264	18.8223	19.3491	17.4327	17.3234	17.3237	18.6674	17.5891	16.6972	15.7485	16.8748	17.0406	18.7831	17.6863	18.2318	18.0503	19.9498	18.9181	18.4667	17.6301	19.5261	17.9997	18.9236	19.1271	18.8587	18.561	18.7809	19.3611	18.475
O08638	Myh11	Myosin-11	20.0839	19.704	19.3166	19.1001	19.742	19.1189	18.4896	18.406	19.098	19.175	18.965	18.2741	19.0978	19.0699	19.7157	18.9459	19.5515	19.3261	20.0899	18.9019	19.1758	18.7093	19.8796	18.5695	19.0608	19.1411	19.0781	18.612	18.9509	19.0307	18.4963
O08663	Metap2	Methionine aminopeptidase 2	17.6348	17.4144	17.4312	17.2473	17.1536	16.8883	16.239	16.1927	16.985	16.9702	16.2877	16.0573	16.6751	16.6932	17.5864	16.331	17.2973	17.3583	17.5266	16.6625	17.1858	16.3195	17.3491	16.0263	16.456	16.3717	16.2518	16.2105	16.4158	16.3078	16.171
O08677	Kng1	Kininogen-1	19.8394	19.443	19.0518	18.8923	18.9162	19.0884	18.0553	18.6724	18.7183	19.3573	19.1822	18.3945	18.9849	19.3474	19.4147	18.4991	19.57	19.3222	19.2634	18.2087	18.6627	18.0388	18.9151	17.3146	18.041	17.8191	18.191	17.6826	17.7284	17.9963	17.5393
O08688	Capn5	Calpain-5	12.3409	12.4315	NaN	12.172	11.4862	11.148	12.0358	12.5639	NaN	NaN	NaN	NaN	10.2647	NaN	NaN	11.9629	12.2057	NaN	NaN	11.5317	NaN	NaN	NaN	NaN	NaN	NaN	NaN	NaN	NaN	NaN	NaN
O08692	Ngp	Neutrophilic granule protein	17.4668	16.6621	13.6046	14.3208	14.5006	15.8011	13.6647	18.4961	14.6483	18.4185	18.6368	15.3624	13.5575	14.0124	14.9905	16.1262	21.3597	17.9542	15.3046	13.6889	15.1389	13.787	15.2004	NaN	NaN	NaN	NaN	NaN	NaN	13.4303	NaN
O08709	Prdx6	Peroxiredoxin-6	20.9227	20.5539	20.6363	20.4279	20.7157	20.1836	19.6354	19.8019	20.329	20.1785	20.0701	19.4777	19.9787	20.1504	20.6176	20.2094	20.7401	20.5616	20.9712	20.4951	20.455	19.8943	21.0081	20.1059	20.4536	20.5592	20.3491	20.2479	20.3657	20.6732	20.2006
O08715	Akap1	A-kinase anchor protein 1, mitochondrial	14.5387	13.8853	14.5474	13.8072	14.5385	12.9123	NaN	11.8258	12.985	13.2372	NaN	NaN	10.9051	NaN	15.4327	13.0055	13.9436	14.3925	15.4277	14.7517	13.9892	12.0505	15.0113	12.8587	13.2548	13.4154	13.9311	13.4394	13.6978	14.3729	13.4157
O08734	Bak1	Bcl-2 homologous antagonist/killer	17.5989	17.3801	17.1543	17.1212	17.153	16.6851	16.1651	17.0375	16.8611	17.5148	16.7887	16.167	15.6762	16.5065	16.8033	16.4486	17.2679	17.2541	17.2347	16.3333	16.6398	16.1439	16.8685	NaN	15.1422	15.0627	14.4829	15.4838	15.1553	15.1369	15.4127
O08739	Ampd3	AMP deaminase 3	17.8669	16.3455	16.8808	16.1375	17.7751	17.5008	15.6371	16.7017	15.7275	17.2795	16.5406	16.4026	16.5938	16.5699	17.9434	16.1234	17.5246	17.7573	17.8127	16.265	16.6116	15.8954	17.6332	13.8056	NaN	14.7481	16.1108	NaN	NaN	15.5606	14.7574
O08740	Polr2j	DNA-directed RNA polymerase II subunit RPB11	15.8427	15.7661	15.4554	15.5988	15.5365	15.6929	14.1169	15.3267	14.7887	15.3204	14.2682	15.2892	13.7211	NaN	15.5674	12.5187	15.5781	15.1819	14.3579	14.4952	13.6619	14.4598	15.021	12.9184	NaN	NaN	NaN	NaN	NaN	NaN	NaN
O08746	Matn2	Matrilin-2	17.1938	16.2073	14.4271	15.7293	15.3276	16.326	15.2506	15.2259	16.7401	16.0905	15.7607	16.5665	15.2314	15.6955	15.9291	14.0138	15.7043	16.6873	16.0081	13.9388	13.3463	14.6529	15.3482	NaN	NaN	NaN	NaN	NaN	NaN	NaN	NaN
O08749	Dld	Dihydrolipoyl dehydrogenase, mitochondrial	20.7867	20.5013	21.2578	20.7416	21.1123	20.358	19.8171	19.7376	20.8441	20.0441	20.1907	19.8177	19.8548	19.7547	20.5573	20.4648	20.2174	20.4153	21.6005	20.8743	20.9718	20.4985	21.3818	20.934	21.1611	21.1434	21.2116	21.0423	21.1012	21.48	20.9116
O08756	Hsd17b10	3-hydroxyacyl-CoA dehydrogenase type-2	20.0767	19.6422	19.9417	19.7401	20.0464	19.3191	18.9717	18.8035	19.7665	19.3176	19.2234	18.7934	19.2546	19.0727	19.8959	19.4977	19.5722	19.675	20.2274	19.5447	19.747	18.9811	20.1236	19.0037	19.2665	19.4713	19.3943	19.2087	19.3727	19.6383	19.0811
O08759	Ube3a	Ubiquitin-protein ligase E3A	17.3455	17.0005	16.9121	16.5795	16.877	15.7044	15.6927	15.7874	15.9594	15.7609	15.3304	15.2328	15.5743	15.7196	17.5213	16.3303	16.9636	17.1581	17.421	16.4053	16.4767	15.3919	16.9277	13.8952	15.6857	15.736	15.0804	14.7738	15.1465	15.7818	15.0798
O08788	Dctn1	Dynactin subunit 1	18.2249	17.7558	17.7785	17.5492	17.8592	17.2467	16.384	16.5553	17.4392	17.1865	16.8392	16.4786	16.5573	16.8502	17.9955	17.2047	17.6029	17.746	18.1038	17.1894	17.5749	16.4742	17.9386	16.3003	16.8253	16.9991	16.8436	16.6117	16.8501	17.0531	16.6407
O08795	Prkcsh	Glucosidase 2 subunit beta	18.73	18.2418	17.8498	18.0819	18.0669	18.1016	17.2494	17.7337	17.7991	18.0163	17.9745	17.3474	17.8643	17.9808	18.57	17.5425	18.3914	18.4368	18.1562	17.2294	17.754	17.273	17.8009	16.6995	16.2288	16.4851	16.3808	16.216	16.2843	16.1834	16.0929
O08797	Serpinb9	SPI6	17.6686	16.8275	17.0026	16.7425	17.182	16.4413	15.9375	16.745	15.7472	16.7927	15.4514	15.1903	17.5974	15.8237	17.4228	16.4113	17.4079	17.2331	17.3775	16.2439	16.5549	15.4758	17.1144	NaN	16.6128	15.5665	16.4125	15.0808	14.8155	15.4815	16.0561
O08804	Serpinb6b	NK13	15.6734	13.8693	13.84	14.7442	14.9964	12.2406	10.3253	13.1339	14.1762	14.0502	NaN	11.8808	12.0624	NaN	15.4919	12.3356	12.9387	15.3627	15.9773	14.5362	13.5434	11.6773	14.969	NaN	NaN	14.815	14.9346	13.9667	14.0662	14.9263	13.9098
O08807	Prdx4	Peroxiredoxin-4	18.0589	16.8202	16.2821	16.4544	16.4047	16.7281	14.6251	15.6168	16.413	16.8444	16.4416	15.0344	16.75	16.7489	17.5559	16.0459	17.6829	17.6262	17.1591	15.7233	15.7856	15.728	16.775	NaN	14.2518	14.6828	16.1986	12.9253	NaN	NaN	14.0063
O08808	Diaph1	Protein diaphanous homolog 1	17.4788	17.2391	16.9087	16.6728	16.9762	16.4285	15.4735	16.0673	16.1904	16.5745	15.7701	15.7052	16.0791	16.2593	17.0223	15.3601	17.1858	17.1343	17.1384	16.3595	15.8827	15.7662	17.022	15.8364	16.3025	16.3904	16.1074	15.9013	16.1597	16.5163	16.1833
O08810	Eftud2	116 kDa U5 small nuclear ribonucleoprotein component	20.8044	20.347	20.1513	20.0336	20.2566	19.8569	19.2212	19.462	19.6123	19.6244	19.2511	19.5282	19.2132	19.8113	20.2403	19.7679	20.3314	20.5874	20.4111	19.4292	19.675	19.0153	20.1297	17.6893	17.8762	17.9554	16.558	16.6683	17.6459	18.3588	18.0645
O08848	Trove2	60 kDa SS-A/Ro ribonucleoprotein	14.6692	13.7396	13.8435	12.4174	13.9879	11.3705	NaN	12.0342	13.1308	12.5336	NaN	NaN	13.0402	NaN	NaN	11.8925	NaN	13.512	12.9058	12.6672	13.3313	NaN	13.8633	NaN	NaN	NaN	NaN	NaN	11.8877	NaN	NaN
O08911	Mapk12	Mitogen-activated protein kinase 12	16.8133	16.3905	17.3168	16.6006	16.8857	15.4537	15.6835	15.274	16.8715	15.7199	15.3246	14.5431	15.0767	15.4328	16.5561	15.5574	16.397	16.5683	17.3938	17.3574	16.7298	16.0068	17.3547	16.7043	17.3818	17.6095	17.4955	17.0791	17.4703	17.9289	17.0009
O08912	Galnt1	Polypeptide N-acetylgalactosaminyltransferase 1	16.4278	15.3607	14.7217	13.2063	14.6455	13.6283	14.1912	14.9331	13.8793	15.4105	13.426	12.8384	13.8984	14.2989	15.8127	13.2164	15.2187	15.6565	15.2859	14.2034	13.7357	13.2808	15.2456	NaN	12.2214	NaN	NaN	11.3136	12.2089	NaN	11.4522
O08915	Aip	AH receptor-interacting protein	17.5137	16.9661	NaN	17.7019	17.5764	15.1505	16.8749	11.3211	18.8049	15.7527	15.7215	15.6067	15.8391	16.9712	17.5523	16.2767	16.811	15.5222	16.3905	NaN	15.4653	15.1622	16.7879	NaN	NaN	NaN	NaN	13.9427	NaN	NaN	14.6409
O08917	Flot1	Flotillin-1	16.7687	16.1023	15.9507	15.6209	16.2836	15.4502	14.8744	15.3336	15.5814	15.9047	14.6353	14.7699	14.9813	14.9568	16.4498	15.531	16.2115	16.2507	16.2449	15.3239	15.5663	14.6382	15.8651	13.9366	14.6189	14.1679	14.7388	14.6449	14.5832	14.9031	13.8478
O08967	Cyth3	Cytohesin-3	18.7371	18.0487	18.4925	18.2584	18.619	17.8328	15.353	16.296	18.2403	16.7997	14.6409	13.1862	17.2495	14.9926	18.6525	16.685	18.3901	18.2771	19.02	17.487	18.4496	15.9387	17.8119	17.2255	18.013	18.6526	NaN	18.0831	18.2423	18.6439	18.2839
O08992	Sdcbp	Syntenin-1	15.9824	15.2895	14.4485	14.8724	15.2669	14.5879	14.2126	15.3147	14.5691	15.2076	15.1985	14.8021	14.7036	14.9734	15.4942	14.5088	16.0652	15.446	14.8154	13.2628	14.122	13.2002	14.6654	12.6397	11.5965	12.107	11.0386	NaN	13.3535	12.2896	12.2026
O08997	Atox1	Copper transport protein ATOX1	19.0331	18.6227	18.2089	18.3194	18.6952	18.002	16.9812	17.5395	18.767	18.361	18.155	18.1191	17.711	18.2062	18.0962	17.7267	18.1627	18.0383	18.6956	18.0031	17.6793	16.7058	18.3516	16.5276	17.5991	18.1276	17.3235	17.0643	17.4753	17.9416	17.1637
O09044	Snap23	Synaptosomal-associated protein 23	16.6778	16.5108	16.1469	16.2862	16.0786	15.7809	15.2141	15.6957	15.5772	15.6616	15.7553	15.4478	15.9898	16.0719	16.5606	16.0363	16.8087	16.3486	16.332	15.4415	15.4449	15.4091	16.2563	13.5951	14.2134	14.9479	14.2271	13.0877	14.2386	14.5927	13.9891
O09061	Psmb1	Proteasome subunit beta type-1	20.3174	19.9601	19.8438	19.7627	19.9876	19.5929	19.0485	19.4086	19.6747	19.6784	19.3603	19.094	19.479	19.3991	20.3046	19.4631	20.022	20.0037	19.9806	19.1903	19.4498	19.0355	19.9039	18.5937	18.8488	19.0656	18.8841	18.6065	18.8385	19.1171	18.6549
O09106	Hdac1	Histone deacetylase 1	18.6782	17.5589	17.6317	17.834	17.4965	17.8152	17.0151	17.4284	17.6191	18.2029	17.9804	16.3834	17.9155	17.325	18.448	17.4339	18.4904	18.3364	18.3036	17.1944	17.7362	16.4178	17.8135	17.7889	16.4036	16.7565	15.8676	17.7668	15.25	16.7902	NaN
O09110	Map2k3	Dual specificity mitogen-activated protein kinase kinase 3	15.4197	15.0093	15.4683	14.695	15.0223	14.3788	13.0947	13.6036	14.9948	14.4718	15.2313	14.0506	13.2525	12.6114	15.9786	15.0132	16.0471	15.592	17.1415	16.2386	16.3659	14.6793	15.9697	13.7269	15.1363	15.1405	15.0083	14.7462	15.2921	15.4291	14.7231
O09111	Ndufb11	NADH dehydrogenase [ubiquinone] 1 beta subcomplex subunit 11, mitochondrial	20.742	20.0132	20.8951	19.9409	20.5787	19.6434	18.2687	18.5948	20.3784	19.5967	19.9377	18.2645	19.3344	19.2323	20.3718	20.0003	20.3896	19.9918	21.4443	20.3114	20.5596	19.9722	20.9069	19.6546	20.2144	20.4173	20.5333	20.1078	20.3131	20.3875	19.8812
O09117	Sypl1	Synaptophysin-like protein 1	17.7168	17.4321	17.9728	17.7749	17.7784	17.4393	17.4132	17.178	17.5036	17.367	16.684	16.7531	17.1974	17.4609	17.9846	17.5276	17.4112	17.4492	17.6892	17.3617	17.3634	17.5157	17.8169	17.2428	17.2132	17.5348	17.6148	17.3468	17.3875	17.372	16.9772
O09131	Gsto1	Glutathione S-transferase omega-1	19.8006	19.0921	19.3078	19.1744	19.2371	18.9425	18.4587	18.499	18.895	18.877	18.8143	18.4946	18.7925	18.8573	19.5572	18.7393	18.9998	19.2009	19.421	18.8047	18.8321	18.4227	19.3415	18.5939	18.6688	18.8603	18.9975	18.7389	18.7215	18.9048	18.4438
O09159	Man2b1	Lysosomal alpha-mannosidase	17.4265	16.5416	16.4054	15.4146	16.4039	16.641	15.5702	16.5775	15.7342	16.3751	16.3886	16.3269	16.3764	16.8768	16.8898	15.8353	17.3893	16.961	16.5874	15.7263	16.155	15.3001	16.2634	NaN	NaN	NaN	NaN	14.7152	14.8036	15.3315	15.2467
O09161	Casq2	Calsequestrin-2	21.0371	20.5776	20.9239	20.2775	20.731	20.111	19.0237	18.9549	20.1731	19.9879	20.0504	18.6528	19.7617	19.8613	20.7483	19.9235	20.4239	20.7028	21.5219	20.1343	20.6375	19.9649	21.1904	18.9689	19.3735	19.2292	19.6699	19.175	19.3433	19.3927	18.9779
O09164	Sod3	Extracellular superoxide dismutase [Cu-Zn]	19.8918	19.4135	18.8493	18.8101	19.286	19.0331	18.1392	18.5635	18.661	19.4409	18.9125	18.6533	19.0291	19.3356	19.6961	18.8187	19.205	19.4763	19.3694	18.3496	18.7812	18.3185	19.131	17.6778	18.1046	18.2084	18.0798	17.8404	18.008	18.6845	17.5535
O09165	Casq1	Calsequestrin-1	25.4447	24.2306	25.5717	24.0743	24.5746	24.0722	21.8529	21.2745	23.5598	23.051	23.983	21.9603	23.6318	22.6138	25.0258	23.9854	24.5149	26.0965	26.1388	25.6699	24.8796	23.7991	25.7694	24.4418	25.0055	24.696	25.5989	24.6748	25.2153	25.05	24.5604
O09167	Rpl21	60S ribosomal protein L21	19.6046	19.193	18.9652	19.0988	18.8187	18.7779	18.35	18.2603	18.4918	18.7949	18.75	18.5704	18.2343	18.4678	19.4916	18.4153	19.062	19.2636	19.2076	18.1694	18.4791	18.1238	19.0432	16.9491	17.1461	17.343	16.9124	16.9045	17.2374	17.2091	16.7117
O09172	Gclm	Glutamate--cysteine ligase regulatory subunit	17.1491	16.6278	16.2299	15.3324	16.4989	15.8188	14.2447	NaN	16.3688	16.5144	15.9566	13.1468	16.3314	16.6273	16.8	14.0618	16.8055	16.7442	16.8149	15.9934	17.0296	14.2953	16.3197	14.8662	15.9755	16.0793	15.9547	15.6006	15.8899	16.2559	15.6116
O09174	Amacr	Alpha-methylacyl-CoA racemase	16.9066	16.7627	17.0106	16.8607	17.1053	16.4456	15.6882	15.6853	16.7543	16.341	15.2468	15.6002	16.0478	15.8918	16.4764	15.57	16.4518	16.473	17.2495	16.3457	16.4414	15.9492	17.0129	15.1708	15.3569	15.8636	16.0397	15.8006	15.5305	16.1897	15.7059
O35074	Ptgis	Prostacyclin synthase	16.9068	15.71	15.8004	15.1029	15.7676	15.1812	13.5025	13.7996	15.4484	15.2307	14.712	12.8221	14.3097	14.2053	16.8386	14.6308	15.7198	16.3278	16.5539	15.273	15.5884	14.929	16.0278	13.3915	14.5061	14.4974	14.8035	13.4694	14.3758	15.5618	14.6591
O35075	Dscr3	Down syndrome critical region protein 3 homolog	17.6236	16.6508	16.314	16.0437	16.9296	16.7182	12.9802	14.3785	15.4086	17.0192	15.5211	13.7811	13.4853	14.1682	17.8625	13.5754	15.0621	17.1347	16.8729	15.0696	15.8449	13.2799	16.7156	NaN	NaN	14.7166	NaN	14.3821	15.3825	NaN	14.5418
O35114	Scarb2	Lysosome membrane protein 2	18.1112	17.592	16.9121	16.5132	17.2333	16.2676	15.5071	15.9623	16.5875	16.5066	16.5358	16.2025	16.5556	15.0813	18.2561	16.4935	17.5689	17.8212	17.5951	16.5709	16.9193	15.8338	17.3818	14.9125	NaN	16.6337	16.0441	16.1084	15.689	15.1559	15.4343
O35127	Grcc10	Protein C10	15.9867	15.7306	15.3332	15.2815	15.5811	13.8056	12.7695	12.3118	14.974	14.2697	14.0453	13.5916	13.3954	12.721	16.3449	14.477	15.3351	15.4616	16.5583	15.3625	15.4018	14.6703	15.981	13.8892	14.6327	14.7802	14.6104	14.1459	14.6478	15.1174	14.215
O35129	Phb2	Prohibitin-2	21.2559	20.8066	21.0998	20.6826	21.1085	20.2658	19.5599	20.0398	20.5857	20.3922	20.3782	19.882	19.8155	20.2546	20.9245	20.177	20.8336	20.7713	21.6068	20.5437	20.6768	20.0733	21.229	19.9079	20.2903	20.5689	20.4082	20.2373	20.3353	20.7796	20.0243
O35166	Gosr2	Golgi SNAP receptor complex member 2	15.742	14.7214	14.4219	14.7997	14.7063	14.089	13.1982	13.5573	14.7164	15.9022	14.2042	14.5823	13.4173	13.946	14.9236	13.599	14.744	15.0214	15.6809	14.4496	14.6621	12.8777	15.0197	NaN	13.5723	14.8744	NaN	13.5178	14.4855	14.2583	14.2664
O35206	Col15a1	Collagen alpha-1(XV) chain	20.4641	19.96	20.0696	19.9916	20.2234	19.8262	19.085	19.1189	19.6062	19.3938	18.8021	19.2587	19.421	19.2861	20.3255	19.2755	19.9852	20.0284	20.3622	19.4735	19.6762	19.3143	20.2836	18.5263	18.9314	19.0831	18.7765	18.7488	18.8894	19.3036	18.6975
O35215	Ddt	D-dopachrome decarboxylase	19.0802	18.4719	18.8978	18.582	18.7833	18.0064	17.1731	17.4484	18.8453	18.0286	17.7456	17.556	18.0232	17.8787	18.5607	18.3996	18.0923	18.274	19.0689	18.3928	18.3769	17.8572	19.0424	18.0183	18.255	18.4587	18.1984	18.0393	18.1817	18.547	17.8928
O35226	Psmd4	26S proteasome non-ATPase regulatory subunit 4	18.7762	18.2712	18.1795	18.0231	18.3035	17.658	17.1344	16.9878	17.6964	17.755	17.0566	16.4745	17.5799	17.8586	18.3453	17.5639	18.365	18.5004	18.4417	17.7139	17.6936	17.3052	18.3415	16.4598	16.9401	17.2503	17.3307	17.1866	17.3587	17.4352	16.6993
O35250	Exoc7	Exocyst complex component 7	17.2742	14.9535	16.3545	15.9089	16.7577	13.9621	15.3452	12.5112	15.5097	16.2035	13.7854	11.5204	13.4177	14.1887	17.387	14.7707	15.6117	16.4839	17.1318	15.9592	14.9926	14.3542	16.913	14.3653	15.1316	15.63	15.3516	15.091	15.585	16.2515	15.1871
O35286	Dhx15	Pre-mRNA-splicing factor ATP-dependent RNA helicase DHX15	18.6868	18.2442	17.5436	18.0136	17.9639	18.0353	17.4065	17.1969	17.6067	17.7265	17.4377	16.8231	17.4787	17.4917	18.5815	17.5948	18.5571	18.5109	18.1595	17.3166	17.5586	16.7328	17.8096	15.8015	16.1881	17.0776	15.8885	16.0046	15.6597	16.4842	16.0421
O35295	Purb	Transcriptional activator protein Pur-beta	17.4549	17.0525	16.8745	16.8433	17.1446	16.5378	16.0487	16.1807	16.633	16.7979	16.6897	16.2948	16.2545	16.9293	17.4979	16.5973	16.7822	16.9443	17.1322	16.1775	16.6048	16.3527	16.9438	14.4689	15.2857	15.2728	15.2801	15.0094	15.0497	15.5888	14.9864
O35309	Nmi	N-myc-interactor	17.544	12.7609	12.6674	17.7026	17.8679	18.3886	15.5005	15.9957	NaN	13.9085	14.9978	11.6246	16.9634	16.0006	17.1282	15.7465	17.1748	17.014	18.1916	16.0635	17.0233	14.8617	16.443	NaN	NaN	15.5092	NaN	NaN	NaN	NaN	NaN
O35326	Srsf5	Serine/arginine-rich splicing factor 5	17.9416	16.247	15.4025	16.0818	17.1258	16.9415	16.2364	16.0331	16.767	17.559	16.0784	15.0713	16.605	16.1016	17.2538	16.5989	17.3351	17.1488	16.4348	15.3229	16.1136	15.1214	16.3378	NaN	NaN	15.5595	15.4387	15.353	15.6495	15.3256	NaN
O35343	Kpna4	Importin subunit alpha-3	15.7336	14.9443	15.0208	15.4597	15.4434	14.1213	14.0674	11.7052	14.6399	14.3838	14.4017	9.26851	13.8052	12.3421	16.1333	14.8431	15.5514	15.6634	15.7063	14.6797	14.3419	13.6132	15.4432	13.5761	14.495	14.6704	14.8582	14.6848	15.0997	14.821	14.2962
O35344	Kpna3	Importin subunit alpha-4	18.4998	18.1337	18.0737	18.0241	18.1537	17.1743	16.8303	16.6233	17.3588	16.9136	16.3233	15.96	16.7384	16.0415	18.5215	17.3267	17.8707	18.2802	18.6691	18.0157	17.5764	16.9933	18.4117	16.3957	17.2272	17.9465	17.4758	17.597	17.828	17.6704	17.33
O35345	Kpna6	Importin subunit alpha-7	17.1546	16.1119	16.4173	16.1596	16.6259	16.1573	15.2265	15.0752	16.4271	16.0607	15.9623	14.7618	15.8751	15.8602	16.776	14.8778	16.2612	16.4342	16.5296	15.4897	16.0058	13.8614	16.4819	NaN	15.2795	15.604	NaN	14.9207	15.421	15.6067	14.9392
O35350	Capn1	Calpain-1 catalytic subunit	19.1911	18.8652	19.2011	18.8996	18.8951	18.387	17.766	17.6251	18.7506	18.4223	18.0145	17.4726	18.3003	18.2588	19.1498	18.4975	18.7582	18.974	19.3172	18.8002	18.6968	18.1025	19.0784	18.4679	18.7832	18.8164	18.8858	18.5892	18.8291	19.0254	18.579
O35367	Kera	Keratocan	21.2912	20.0514	20.0286	20.2033	20.6928	20.3089	19.3291	19.0981	19.931	20.0103	19.76	19.7612	20.6111	19.7986	20.3445	19.5646	20.2729	20.1532	20.5964	19.7339	20.3291	19.8072	20.2742	19.5228	19.6415	19.5274	19.0991	19.4978	19.3777	19.848	19.4876
O35381	Anp32a	Acidic leucine-rich nuclear phosphoprotein 32 family member A	19.1055	18.45	18.5047	18.5794	18.4507	18.0021	16.7349	17.4171	17.9132	18.3836	16.7971	16.1185	17.6547	16.7026	18.9033	17.9761	18.5218	18.5747	18.5931	17.8916	17.9078	16.5962	18.4688	16.4155	17.4671	17.5484	17.1224	16.7555	16.9312	17.3495	17.1361
O35382	Exoc4	Exocyst complex component 4	16.2022	14.657	15.2873	15.0967	15.2536	15.3667	14.2015	14.1555	14.6113	15.4623	15.5707	14.1871	14.3073	14.5376	16.2209	14.3823	16.3553	15.725	15.8148	14.9731	14.9679	14.8423	15.3026	NaN	12.6709	14.086	14.476	13.9179	14.2615	14.2567	13.6175
O35405	Pld3	Phospholipase D3	19.0301	18.2448	16.4653	17.2331	17.447	17.9509	17.4898	17.8733	16.6414	17.7075	18.0975	17.6421	17.6798	18.0765	18.3164	17.2022	18.7042	18.3412	16.9758	16.0172	16.8624	15.8495	16.668	12.9576	13.3177	NaN	NaN	NaN	NaN	NaN	15.7858
O35435	Dhodh	Dihydroorotate dehydrogenase (quinone), mitochondrial	16.4492	15.7654	16.4338	15.6506	16.507	14.9382	13.8888	14.0532	15.5465	14.4317	15.6984	13.02	14.251	14.0602	15.7545	14.7348	15.5015	15.2875	16.1752	15.6213	15.0989	14.5236	16.0125	14.3454	14.955	15.1819	14.9617	15.6339	15.0511	15.2179	14.7316
O35452	Tnxb	Tenascin X	19.5074	19.2894	18.9605	19.4594	19.5667	18.6908	17.5756	18.4564	18.842	18.7089	18.1934	18.1787	17.7634	18.4988	18.4067	18.2915	19.0221	18.4804	19.7252	18.6441	18.8634	18.3171	19.3085	18.2042	18.4336	18.5604	18.5258	18.3278	18.3132	18.6667	18.6043
O35459	Ech1	Delta(3,5)-Delta(2,4)-dienoyl-CoA isomerase, mitochondrial	18.3098	17.8989	18.5352	18.2226	18.8248	17.8835	17.3657	17.1072	18.2354	17.835	17.6014	17.028	17.7219	17.8101	18.4361	17.941	18.0972	17.9992	19.0316	18.226	18.5838	18.145	18.9615	17.8096	18.1495	18.3956	18.199	18.1389	18.0919	18.4088	17.879
O35465	Fkbp8	Peptidyl-prolyl cis-trans isomerase FKBP8	18.002	16.4212	17.3706	17.4188	17.5339	17.2404	14.8432	15.5497	17.338	16.4545	16.2644	15.0779	16.8869	16.4089	17.2057	15.8771	16.8523	17.1256	17.6156	16.9262	17.2429	15.6969	17.4851	NaN	15.9978	16.172	15.1084	15.7464	15.8475	15.96	15.6858
O35593	Psmd14	26S proteasome non-ATPase regulatory subunit 14	19.7301	19.1646	19.0705	18.9193	18.975	18.8961	18.1674	17.7376	18.4996	18.7115	17.6908	18.131	18.3014	18.4379	19.1605	18.4388	19.0957	19.1784	19.3225	18.3091	18.2792	17.7248	19.2086	17.5738	17.8948	18.1931	18.0994	17.8906	18.0185	18.3161	17.8253
O35604	Npc1	NPC intracellular cholesterol transporter 1	17.2595	16.7073	14.9208	15.2588	16.5513	15.9279	14.8634	14.8393	14.9102	16.3912	15.3956	15.0833	15.1818	15.3977	16.9458	14.9804	17.0981	16.6531	15.4665	15.2655	13.1973	13.9171	14.7419	NaN	NaN	NaN	NaN	NaN	NaN	NaN	13.6702
O35609	Scamp3	Secretory carrier-associated membrane protein 3	17.9896	16.2842	15.751	15.683	16.4889	16.1016	15.3405	17.1676	16.1529	17.5247	16.4912	16.1425	16.0007	17.0092	17.6876	14.925	17.0583	17.1666	17.2363	16.067	15.1456	14.4289	16.9187	NaN	NaN	NaN	NaN	15.3451	NaN	NaN	14.9337
O35639	Anxa3	Annexin A3	19.971	19.6661	18.9601	18.9515	19.3556	19.1945	18.2906	18.7886	18.6301	19.1251	19.3602	18.5128	18.4436	19.0591	19.3525	18.5154	20.2628	19.6282	19.4443	18.3828	18.7649	18.3383	19.2441	17.2067	17.6571	17.6816	17.4855	17.2782	17.3867	17.6372	17.4526
O35640	Anxa8	Annexin A8	16.2125	14.7725	14.4978	15.7962	14.9672	14.6064	11.7794	13.5471	13.9721	14.8073	12.7893	NaN	14.7112	11.2348	16.9419	14.0587	14.9447	15.9214	14.4414	14.7985	13.3601	13.2256	13.8379	NaN	NaN	NaN	NaN	11.0343	NaN	NaN	14.9694
O35643	Ap1b1	AP-1 complex subunit beta-1	19.2628	18.7542	18.5187	18.3917	18.6524	18.0438	17.4214	17.771	17.9499	18.0234	17.8702	17.7031	17.6447	17.5643	18.8803	17.8471	18.6436	18.8825	18.8489	17.9738	18.0143	17.3343	18.6265	16.7462	17.2177	17.1481	16.873	17.1321	17.2709	17.2515	17.1469
O35658	C1qbp	Complement component 1 Q subcomponent-binding protein, mitochondrial	19.6165	18.7876	19.4412	18.2369	19.4627	18.5838	16.8429	17.1826	19.0658	18.3189	18.1181	14.9548	18.184	17.767	19.5808	18.7624	19.0816	19.1536	20.1685	18.9425	19.3274	18.3928	19.8891	17.5994	18.5853	18.4727	19.0585	18.0188	18.5147	18.7453	17.8785
O35678	Mgll	Monoglyceride lipase	18.1783	17.0955	17.1833	17.2783	17.4459	16.8679	15.6213	14.9677	17.2134	16.7365	16.6441	15.3491	16.0261	15.5086	17.8373	17.5197	17.0964	17.5939	18.1861	17.2983	17.2344	16.495	17.886	15.2978	15.8732	16.4516	15.9292	15.6469	16.0643	15.8602	15.5932
O35682	Myadm	Myeloid-associated differentiation marker	21.4284	21.0117	20.5272	20.803	21.0749	20.6887	20.0884	20.4527	19.9911	21.0707	20.0069	20.1222	19.9437	20.9281	21.1303	20.2301	20.7418	21.0139	20.9014	19.4978	20.0487	20.3582	20.7956	17.0897	19.1505	18.4307	18.1643	18.282	18.109	18.9338	18.0136
O35683	Ndufa1	NADH dehydrogenase [ubiquinone] 1 alpha subcomplex subunit 1	19.0587	18.5356	19.3264	18.4275	18.9195	18.0002	17.0655	17.0779	19.3399	17.9717	18.6433	17.3588	17.7299	17.6587	19.1654	17.9362	18.8181	18.509	20.1825	19.2927	19.9903	18.1166	19.7681	18.4698	18.9949	19.1091	19.1243	19.0266	19.2891	19.5491	18.945
O35685	Nudc	Nuclear migration protein nudC	19.6723	19.23	18.6539	18.8034	19.1627	19.1616	17.8575	18.3163	18.8215	18.5705	18.3181	18.1038	18.5438	19.114	19.0708	18.4549	19.0367	19.4884	19.0443	18.6272	18.5531	18.1387	19.2059	17.9234	17.4754	17.8891	18.0441	17.6689	17.8243	18.0778	17.9745
O35691	Pnn	Pinin	15.6413	11.4065	15.2991	15.1543	15.246	11.0104	13.1612	12.3315	13.2372	12.4932	13.3715	10.2937	NaN	NaN	14.8098	13.0249	15.1489	14.362	15.2458	15.1433	14.1837	12.5309	15.0175	NaN	NaN	NaN	NaN	NaN	NaN	NaN	NaN
O35737	Hnrnph1	Heterogeneous nuclear ribonucleoprotein H	19.2408	18.6554	18.4048	18.366	18.5646	18.1488	17.1747	17.5224	17.993	17.8045	18.0238	16.981	17.9592	18.0915	19.0167	18.2227	18.6342	18.8357	18.7842	17.5955	17.9024	17.7889	18.5856	16.4475	16.7448	17.0136	16.9199	16.5348	16.7746	17.0098	16.6577
O35744	Chil3	Chitinase-like protein 3	15.1014	15.8481	12.6161	NaN	NaN	13.9711	15.9112	15.6116	13.2003	15.5054	15.8856	13.2224	NaN	12.0688	14.9663	14.5287	18.0726	15.5909	15.5322	15.2129	12.9924	13.4997	15.026	NaN	NaN	13.95	NaN	NaN	15.4343	NaN	15.5949
O35841	Api5	Apoptosis inhibitor 5	18.1573	17.5863	17.4141	17.102	17.5094	17.1521	16.167	16.5718	17.0848	17.3254	16.9722	16.4498	16.6033	16.3899	17.8792	16.932	17.7319	17.4938	18.1176	16.8024	16.8783	15.9495	17.4435	15.4325	16.2839	15.7689	17.87	15.822	15.439	17.2387	16.0564
O35855	Bcat2	Branched-chain-amino-acid aminotransferase, mitochondrial	20.0776	18.9978	19.0619	19.5136	19.4947	19.1418	18.5523	17.8265	19.8696	19.0686	18.9308	18.5236	18.7797	18.7656	19.6821	19.5886	18.7918	19.4136	19.85	19.2856	19.2027	18.7076	19.5185	18.556	18.5274	18.9654	18.5407	18.5042	18.6384	18.8187	18.4481
O35857	Timm44	Mitochondrial import inner membrane translocase subunit TIM44	18.1171	17.5873	18.2334	17.536	18.071	16.6699	15.2908	16.1162	17.7646	16.6377	16.037	13.8476	14.7404	16.1047	18.0291	16.991	17.3059	17.7758	18.9651	17.8411	18.033	17.0724	18.4786	15.946	16.9806	17.1908	17.0285	16.9088	17.1004	17.6554	16.6869
O35864	Cops5	COP9 signalosome complex subunit 5	18.1609	17.5985	17.6844	17.3569	17.6541	17.161	16.1126	16.2539	17.0451	16.7694	16.3584	16.4964	16.6278	16.5309	18.0529	16.8208	17.3607	17.7365	18.1818	17.318	17.2114	16.4996	17.8105	16.4704	17.049	17.1722	17.1145	16.7398	16.9582	17.3864	16.781
O35887	Calu	Calumenin	20.8509	20.1267	19.7013	19.2741	19.8602	19.9152	18.6446	19.1967	18.9394	19.8292	19.907	18.4985	19.725	19.6855	20.9261	19.0644	20.1583	20.8419	20.3945	18.9876	19.4367	18.7706	20.1209	17.3829	17.8923	17.7048	17.7951	17.3342	17.4449	18.0142	17.6682
O35892	Sp100	Nuclear autoantigen Sp-100	16.6173	16.4093	16.9595	15.9367	16.026	16.0526	15.0788	15.8103	16.6664	16.0713	16.135	14.8722	15.4343	15.6406	17.0391	16.5078	16.7801	16.3528	17.1578	16.6272	15.8357	15.7084	16.6747	17.0168	17.0192	16.8568	NaN	16.3218	NaN	17.1782	NaN
O35900	Lsm2	U6 snRNA-associated Sm-like protein LSm2	16.3342	15.0543	15.7778	15.7024	15.7804	14.0001	13.0379	14.5701	15.2632	14.6121	14.5043	12.3021	14.1203	13.3173	16.2617	14.7051	15.5722	15.7767	16.6896	15.2535	15.397	14.019	15.5881	13.1759	14.8413	14.8824	13.7744	13.4469	13.4829	15.1484	13.9295
O35943	Fxn	Frataxin, mitochondrial	17.3808	16.9601	17.341	17.1838	16.995	16.9877	16.633	16.0982	17.3184	15.7571	15.2349	16.0896	16.4444	16.2124	15.8559	15.8933	16.5025	16.7852	17.8304	16.7044	16.9071	16.4584	17.4767	16.0658	16.6082	16.0493	16.4054	16.4445	16.5949	16.6632	16.5946
O35945	Aldh1a7	Aldehyde dehydrogenase, cytosolic 1	19.2354	12.8639	18.2738	18.5884	18.3232	18.1994	17.7817	17.0535	17.9749	16.9362	17.031	17.2869	17.8126	17.6988	18.0251	17.1598	17.3325	18.2736	18.1425	16.5359	17.3449	15.148	17.4847	NaN	15.8425	15.8127	14.7143	15.5169	15.4792	15.8446	15.9875
O35955	Psmb10	Proteasome subunit beta type-10	17.7384	16.2756	15.4904	15.4774	15.3994	15.8125	14.1846	18.1457	17.6284	16.9977	17.3037	16.5654	19.5495	17.4267	18.6989	16.8463	17.7195	17.5359	17.1255	16.8173	16.9744	16.6209	17.0311	15.0907	NaN	NaN	16.0529	NaN	15.7159	NaN	NaN
O35969	Gamt	Guanidinoacetate N-methyltransferase	18.5871	17.951	18.4213	17.6993	17.7154	17.091	16.1674	16.1175	17.5467	17.1205	16.5227	15.577	16.8474	17.0845	18.4677	17.0963	17.7253	18.1211	18.4935	17.2024	17.3811	16.2242	18.2254	15.0291	15.5457	15.8696	15.7114	15.3418	15.8998	16.1237	15.6363
O35972	Mrpl23	39S ribosomal protein L23, mitochondrial	16.2288	16.0175	16.7582	16.2141	16.9766	15.6693	15.2183	14.9107	16.7499	15.9088	15.5841	14.0805	15.1239	15.383	16.4259	15.2527	15.7676	15.8922	17.2578	15.9033	16.3552	15.5358	16.7878	14.9825	15.4075	14.2122	15.6362	15.4636	15.5892	15.9443	15.0095
O54692	Zw10	Centromere/kinetochore protein zw10 homolog	15.8232	15.1597	15.0711	14.677	15.5768	14.4203	12.5541	12.2575	15.7096	NaN	14.1453	15.3062	14.5786	15.0391	16.4721	15.1945	14.3879	15.9734	15.7458	14.6103	NaN	11.6642	15.6336	NaN	NaN	13.285	14.3722	13.3992	13.4265	NaN	13.7813
O54724	Cavin1	Caveolae-associated protein 1	21.4866	20.8505	21.136	20.8975	21.1213	20.5877	19.9998	19.7374	20.7444	20.3949	20.3071	19.6287	19.821	20.4569	21.1834	20.7666	20.6458	20.8675	21.4679	20.4045	20.6249	20.0829	21.3193	19.8552	20.135	20.1956	20.1829	19.8949	20.108	20.2806	19.7812
O54734	Ddost	Dolichyl-diphosphooligosaccharide--protein glycosyltransferase 48 kDa subunit	20.4311	19.963	19.3142	19.5754	19.5097	19.2788	18.2575	18.7594	18.883	19.2364	18.433	18.759	19.0199	19.002	20.0207	18.8692	19.9325	20.2848	19.6343	18.8838	18.9356	18.2479	19.4632	17.7682	18.2649	18.2828	18.3546	18.0315	18.1557	18.4067	18.0638
O54774	Ap3d1	AP-3 complex subunit delta-1	17.4132	16.6085	16.0302	16.004	16.5536	15.9613	14.5008	14.4482	15.761	16.3228	15.4853	15.2754	15.1933	14.8996	16.9424	15.6629	16.8099	16.7673	17.3708	15.9925	16.1939	15.4557	16.4304	NaN	14.5746	14.9168	15.8466	14.3207	15.509	15.6414	15.4643
O54781	Srpk2	SRSF protein kinase 2	15.4504	14.5089	14.0734	13.9325	14.4948	13.4648	NaN	11.3641	13.4023	13.9946	12.1418	NaN	10.8593	NaN	15.2373	NaN	NaN	16.2507	16.4511	15.0677	NaN	NaN	15.047	NaN	NaN	NaN	NaN	11.6252	NaN	NaN	NaN
O54782	Man2b2	Epididymis-specific alpha-mannosidase	17.0038	16.4789	15.6512	15.8368	15.9411	15.9845	14.2489	14.6593	14.4647	16.1458	13.8277	13.586	15.3786	13.4091	16.7668	15.903	17.1518	16.4317	16.0605	15.2762	15.5808	15.1387	14.9108	NaN	NaN	NaN	NaN	NaN	NaN	15.7646	NaN
O54824	Il16	Pro-interleukin-16	14.0576	14.6197	13.774	14.2133	14.1923	14.3098	12.6492	13.9842	13.705	13.8448	13.6372	13.5203	13.142	13.734	14.4692	13.9552	15.1959	14.0193	14.3764	12.921	13.7713	13.281	13.9712	NaN	NaN	14.179	NaN	NaN	NaN	NaN	NaN
O54825	Bysl	Bystin	15.5365	14.7535	14.6142	14.9019	15.0448	13.6552	12.8224	13.7373	13.7016	15.5391	14.0125	12.5337	12.9364	14.8461	15.575	13.553	13.9185	15.3707	14.9787	13.4804	13.9985	14.4495	14.7921	NaN	12.2905	13.1744	11.4819	12.5808	NaN	12.1223	12.7243
O54833	Csnk2a2	Casein kinase II subunit alpha'	17.9322	15.6277	16.1465	14.0924	16.8649	16.8743	NaN	15.3963	16.3983	16.5687	15.4434	15.4355	NaN	15.5998	17.0284	15.121	16.7059	16.9885	17.1869	15.4071	17.1826	15.786	16.9103	15.8997	NaN	NaN	NaN	NaN	14.6308	NaN	14.4198
O54865	Gucy1b1	Guanylate cyclase soluble subunit beta-1	16.2875	15.7544	15.7038	15.5408	16.1738	13.8509	13.4841	14.1933	14.654	15.2516	14.0161	12.845	13.6968	13.3009	16.0346	13.5528	15.5818	15.7196	16.1501	15.5336	14.9242	13.1511	16.1543	NaN	NaN	NaN	NaN	NaN	NaN	NaN	14.4209
O54901	Cd200	OX-2 membrane glycoprotein	17.2922	16.6084	17.0768	16.7704	16.2816	16.4732	15.959	NaN	16.623	15.7383	15.8966	16.2346	NaN	15.1686	17.0418	15.4573	16.4443	16.3337	17.373	NaN	16.1691	15.2596	16.5117	NaN	NaN	NaN	NaN	15.2215	NaN	NaN	13.8397
O54931	Akap2	A-kinase anchor protein 2	16.6359	16.2953	16.1274	15.9254	16.1398	16.0253	14.0414	15.257	15.0068	15.972	15.8106	14.5138	15.0422	15.6886	16.442	15.6217	15.9231	16.3242	16.4338	14.9683	15.9683	14.8388	16.33	13.7016	14.8971	14.7741	14.6067	14.3835	14.6573	14.8748	14.3141
O54940	Bnip2	BCL2/adenovirus E1B 19 kDa protein-interacting protein 2	14.7503	14.6748	14.228	14.5012	13.4882	12.5289	12.3436	13.261	13.8647	14.4871	13.9493	NaN	NaN	8.4967	14.4468	13.1334	12.8574	14.2784	15.7233	14.803	13.1446	12.5847	14.5502	NaN	13.713	14.2903	NaN	13.5921	13.6924	13.9688	13.2545
O54941	Smarce1	SWI/SNF-related matrix-associated actin-dependent regulator of chromatin subfamily E member 1	16.1233	15.5674	14.838	14.3311	14.2364	14.8322	14.3588	13.3678	14.2008	15.2504	15.068	14.0103	15.0568	15.4012	15.5112	15.0668	15.688	15.3509	15.0186	NaN	14.3419	13.9522	14.9684	NaN	14.8907	NaN	NaN	NaN	NaN	NaN	NaN
O54950	Prkag1	5'-AMP-activated protein kinase subunit gamma-1	18.081	17.7488	18.1966	17.9061	17.9842	16.7263	15.627	16.4509	17.1762	16.5917	15.721	15.6201	16.3445	16.4955	17.7509	16.2189	17.9652	17.7062	18.5055	17.6419	16.8384	16.13	18.1097	16.9398	17.8211	17.9293	17.9756	17.6218	17.8473	18.2977	17.6366
O54962	Banf1	Barrier-to-autointegration factor	18.3983	17.7384	18.1783	17.6666	18.2068	16.955	16.289	17.0675	17.4701	17.5226	16.7096	16.8056	17.4749	17.0391	18.0564	17.2528	17.4781	17.7103	18.111	17.45	17.3007	16.7928	18.2568	17.3263	17.5022	17.4335	17.5416	17.1512	17.4244	18.2262	17.3306
O54974	Lgals7	Galectin-7	18.7596	17.3395	17.1711	21.4275	17.3551	15.8522	22.82	13.6148	20.6663	21.6285	18.5234	17.334	16.4184	NaN	20.3261	19.0125	17.7072	18.8039	18.3979	20.8668	17.5956	16.397	18.487	NaN	NaN	19.8402	NaN	NaN	19.8636	NaN	20.496
O54983	Crym	Ketimine reductase mu-crystallin	16.5636	15.7726	16.2446	17.0347	16.4224	16.0466	14.1278	15.2051	16.3365	15.8074	15.7295	NaN	15.2412	15.3069	15.3511	16.9729	15.852	15.9731	16.1459	16.8538	16.3769	16.0183	16.2574	15.6705	15.9802	16.4491	16.0535	16.2976	16.4742	16.4441	16.3648
O54984	Asna1	ATPase Asna1	19.241	19.1546	19.226	19.209	19.3626	18.0425	17.8881	17.1709	18.04	18.2518	17.4629	17.3072	18.109	17.2554	19.1194	17.8095	18.7807	19.1345	19.3866	18.519	18.6122	17.203	19.1558	17.2764	18.1506	18.1442	17.9325	17.5489	17.883	18.323	17.8405
O54988	Slk	STE20-like serine/threonine-protein kinase	15.4912	14.8171	14.2508	13.2369	14.3232	14.4858	13.0518	14.0026	14.2593	15.2515	15.1493	NaN	14.8038	14.8487	15.1054	14.0814	15.1649	14.9229	14.9717	13.8319	14.6753	13.6904	14.8043	NaN	13.2823	NaN	13.3241	12.5677	13.6239	13.507	12.8002
O54998	Fkbp7	Peptidyl-prolyl cis-trans isomerase FKBP7	18.0586	18.3096	15.894	17.6188	17.135	17.1436	16.1429	17.2826	14.591	16.6843	15.8195	16.9818	16.6039	17.0786	17.7326	16.3044	17.1869	17.7104	17.2161	15.0679	16.5453	13.7616	15.7567	13.7238	NaN	13.6725	NaN	12.4565	15.0174	13.376	13.651
O55013	Trappc3	Trafficking protein particle complex subunit 3	18.0648	17.7294	17.3664	17.4149	17.531	17.3746	16.3807	16.6414	17.3196	17.0045	16.994	16.6369	17.3418	17.0225	17.8902	17.2882	17.7477	17.8381	17.3898	16.7667	17.023	16.5481	17.4953	15.7508	15.6763	15.8866	15.6766	16.0237	15.9271	16.2637	15.4003
O55022	Pgrmc1	Membrane-associated progesterone receptor component 1	19.518	16.234	15.1347	16.6627	18.164	18.1095	17.4921	17.4634	17.9407	17.892	17.3479	17.0072	17.6736	18.1813	18.4965	16.1857	18.1335	18.3437	18.3991	18.0687	16.2004	16.1814	17.7538	NaN	13.2192	16.0197	NaN	NaN	14.569	16.5212	15.1984
O55023	Impa1	Inositol monophosphatase 1	19.2951	18.826	18.847	18.7119	18.8127	18.7331	18.1283	18.249	18.3776	18.7761	18.3855	17.9182	18.4964	18.6197	19.0799	18.2065	18.9086	18.7582	18.8848	18.2949	18.4175	18.0133	18.7502	18.0021	18.2385	18.3207	18.3432	18.0142	18.1561	18.3933	17.9055
O55026	Entpd2	Ectonucleoside triphosphate diphosphohydrolase 2	19.1272	18.7392	18.1073	18.6006	18.4725	18.4817	18.2808	18.3597	18.4593	18.3043	17.8547	18.118	18.2054	18.5371	18.8455	18.1327	18.5662	18.6817	18.6652	17.8681	17.8928	17.4198	18.2819	15.7751	15.9958	16.168	16.3448	16.0451	15.6681	16.0348	16.1169
O55028	Bckdk	[3-methyl-2-oxobutanoate dehydrogenase [lipoamide]] kinase, mitochondrial	17.2715	16.615	17.523	16.9302	17.2987	16.244	14.8446	15.2946	17.2017	16.0098	15.9963	15.346	15.5276	14.6592	16.9585	16.019	16.2981	16.6843	17.4971	16.552	16.3753	15.8729	17.0777	16.2954	16.9149	16.9363	16.6018	16.5305	16.5768	17.042	16.5022
O55029	Copb2	Coatomer subunit beta'	18.8698	18.4282	17.8175	17.9265	18.0829	18.1688	17.218	17.3057	17.2631	18.106	17.8222	16.8071	17.8365	17.9983	18.6709	17.4656	18.4679	18.6899	18.1699	17.0236	17.4488	17.1354	17.9613	15.522	16.3499	16.1639	16.3161	15.7099	15.8371	16.5317	16.1015
O55042	Snca	Alpha-synuclein	16.2424	16.6364	15.4296	15.5343	16.5194	15.9257	15.8755	16.4733	16.4141	16.0186	15.7773	16.5244	15.4107	16.3336	15.6873	14.7425	16.057	15.9866	16.5056	15.5251	16.3398	15.5314	16.1179	14.3714	14.7891	15.159	NaN	15.4302	13.7641	15.1528	14.5601
O55057	Pde6d	Retinal rod rhodopsin-sensitive cGMP 3',5'-cyclic phosphodiesterase subunit delta	16.6371	15.9607	16.5837	16.4078	15.2229	15.7649	14.9615	15.3302	15.9492	15.8059	15.413	15.2028	15.8313	15.6626	16.7634	15.5891	16.0253	16.449	16.6584	16.1497	16.2487	15.6403	16.6865	NaN	14.2544	15.0885	15.6433	15.4224	NaN	NaN	14.994
O55060	Tpmt	Thiopurine S-methyltransferase	15.3395	11.3932	13.1989	13.7233	14.5887	11.4045	11.1906	11.1481	14.2085	13.1344	14.4947	8.55233	12.5612	11.6593	15.686	13.5111	14.7666	15.4457	16.3951	15.0805	16.0252	13.5605	14.9149	NaN	NaN	13.6077	NaN	NaN	12.7084	13.907	12.6502
O55103	Prx	Periaxin	20.6067	19.2549	19.1383	19.8131	19.5979	19.1319	18.5899	18.5134	19.5469	19.2078	18.6418	18.8094	19.165	19.0566	19.4195	19.2433	19.0206	19.3916	20.0146	19.7927	19.2164	18.1167	19.4114	19.7802	19.4855	19.9945	19.0825	19.5189	18.847	20.0412	18.1967
O55106	Strn	Striatin	17.0009	17.0585	15.7554	16.7448	15.8129	15.7798	13.4381	14.9635	15.7794	16.4166	15.6744	15.8444	16.5844	14.2916	16.6787	15.1655	17.492	16.6984	15.7235	15.3322	NaN	14.4559	16.7843	NaN	NaN	NaN	NaN	NaN	NaN	NaN	NaN
O55126	Nipsnap2	Protein NipSnap homolog 2	21.243	20.8384	21.5881	20.9637	21.1531	20.2099	19.6534	19.411	20.9587	20.3688	20.4441	19.9917	20.1238	19.7973	20.826	20.3042	20.5998	20.7176	21.9099	21.4143	21.262	20.3038	21.6947	21.6011	21.6052	21.6417	21.6719	21.4278	21.5761	22.1002	21.3135
O55131	2007-09-01	Septin-7	18.7758	18.3372	17.6667	17.714	18.1089	17.6688	16.9596	16.8181	16.9733	17.4826	17.0371	16.7273	17.4628	17.1491	18.7564	17.4034	18.3738	18.6192	17.8314	17.1208	17.0782	16.8348	17.6566	14.9212	15.474	16.1786	15.2349	16.2102	16.0282	15.4469	15.5069
O55135	Eif6	Eukaryotic translation initiation factor 6	18.4853	18.1311	17.9464	17.8499	18.0332	17.645	17.1441	17.1677	17.1248	17.834	17.4132	17.5578	17.4885	17.2905	18.2539	16.9454	17.8017	18.0687	18.087	17.0732	17.1258	16.7032	17.8713	16.1629	16.7017	17.0047	16.7712	16.4222	16.8379	17.1599	16.5002
O55142	Rpl35a	60S ribosomal protein L35a	20.0631	19.553	19.4416	19.3598	19.3455	19.2176	18.815	18.8336	19.2263	19.3291	19.2602	18.479	19.4149	19.4062	19.9596	19.0927	19.5983	19.7114	19.458	18.4477	18.9902	18.765	19.3436	17.5174	17.6752	17.7298	17.7423	17.5359	17.7112	18.0024	17.5909
O55143	Atp2a2	Sarcoplasmic/endoplasmic reticulum calcium ATPase 2	19.7292	19.3409	19.4465	19.136	19.7478	19.1739	18.4038	18.1643	18.7064	19.0963	19.0641	18.6476	18.9731	19.0925	19.6791	18.8249	19.1963	19.5135	20.2778	19.1418	19.0699	18.8056	20.2133	19.7103	20.0616	19.9165	20.6366	20.0284	20.0195	20.2213	19.8501
O55201	Supt5h	Transcription elongation factor SPT5	16.3322	15.7692	15.6703	15.5934	16.0021	15.3173	14.7434	15.0908	14.9072	15.2976	14.7933	15.23	15.0832	15.3247	15.7755	14.8032	15.6796	15.8902	15.7143	15.0816	15.0457	14.8708	15.6319	13.0895	12.8633	13.8875	13.8006	12.8443	13.1817	14.0734	13.8178
O55222	Ilk	Integrin-linked protein kinase	18.8209	18.2814	18.0434	18.1393	18.4257	18.0771	17.2963	17.3073	17.7633	18.0363	17.5322	17.1919	17.6689	17.5234	18.8156	17.6665	18.5467	18.3425	18.4919	17.5086	17.8252	17.4348	18.3233	16.2619	16.9661	17.3021	17.0244	16.9103	16.6571	17.0626	16.8101
O55226	Chad	Chondroadherin	16.5518	15.553	13.7347	16.7493	16.3098	15.4293	15.1877	15.1355	16.0843	15.5767	13.0732	15.2576	14.9514	14.1851	15.6982	13.6065	14.8891	14.7389	16.8823	15.481	16.441	14.9844	16.168	NaN	13.6014	14.6624	NaN	NaN	14.0499	NaN	14.7925
O55234	Psmb5	Proteasome subunit beta type-5	19.0215	18.7264	18.9039	18.7033	18.8103	18.5739	18.1013	17.8603	18.2723	18.5742	18.4775	17.9794	17.0849	18.4853	18.8791	18.285	18.4914	18.9138	19.0534	18.1082	18.4355	18.1941	18.9124	17.8818	18.128	18.0919	18.1321	17.7786	18.0953	18.0939	17.708
O55239	Nnmt	Nicotinamide N-methyltransferase	16.2297	15.1717	14.0399	14.7349	15.0133	14.0305	12.6028	13.147	13.8084	13.0303	10.6265	11.9457	12.4346	NaN	16.5057	14.9629	13.8178	16.0424	15.5873	14.5662	NaN	13.3892	15.0742	NaN	NaN	NaN	NaN	NaN	NaN	NaN	NaN
O70133	Dhx9	ATP-dependent RNA helicase A	18.9538	18.6906	18.1283	18.3201	18.3602	18.2224	17.6841	17.7407	17.7765	18.3341	17.8606	17.2414	17.8634	18.1708	18.7509	17.7109	18.7382	18.7859	18.4848	17.5819	17.805	17.2615	18.2423	15.9586	16.137	16.845	15.9679	15.9796	16.2379	16.4922	16.4178
O70138	Mmp8	Neutrophil collagenase	16.683	15.1973	15.3965	NaN	15.0737	15.56	NaN	16.4342	NaN	14.7698	16.2443	14.4061	17.4023	16.5194	NaN	NaN	18.2966	16.2642	16.1445	15.4826	NaN	14.9784	15.4538	NaN	NaN	NaN	NaN	NaN	NaN	NaN	14.3898
O70145	Ncf2	Neutrophil cytosol factor 2	16.4384	16.1305	15.3059	15.0728	15.1705	15.089	14.0146	16.1221	14.5469	15.7017	16.2723	14.9889	15.2865	15.3045	15.9186	14.5013	18.2544	16.3841	15.1486	14.3772	15.263	13.9482	14.5788	NaN	NaN	NaN	NaN	NaN	NaN	NaN	NaN
O70152	Dpm1	Dolichol-phosphate mannosyltransferase subunit 1	19.7712	18.767	19.0328	19.0182	19.1696	18.9429	17.3937	18.1763	18.6526	18.9833	18.6995	18.5897	17.828	18.458	19.0936	18.2659	19.022	19.4839	19.5054	18.7191	18.7769	17.6909	19.1868	16.9988	16.8856	17.6764	17.3279	17.21	17.6095	17.5737	17.5439
O70172	Pip4k2a	Phosphatidylinositol 5-phosphate 4-kinase type-2 alpha	17.5562	17.0329	16.9492	16.2421	17.2124	16.0189	14.9264	14.3089	15.6496	15.7886	15.0058	14.9939	16.0869	16.3229	16.8631	15.8213	16.7826	17.2167	16.7669	16.0794	16.125	15.4211	16.8409	14.9834	15.7577	15.0762	15.6452	15.1722	15.5141	15.5499	14.7586
O70194	Eif3d	Eukaryotic translation initiation factor 3 subunit D	18.3632	17.9469	17.7475	17.7325	17.684	17.5252	16.5946	16.7975	17.1966	17.495	16.5819	16.293	16.8935	16.9218	18.0205	17.0144	17.7526	18.0452	18.0753	17.2038	16.8835	16.6123	17.9458	16.0285	16.422	16.4605	16.5774	16.2795	16.5103	16.5695	16.3664
O70200	Aif1	Allograft inflammatory factor 1	18.5104	17.753	16.1888	14.4786	16.4816	17.0862	15.9698	16.0929	17.2858	10.835	13.5775	15.5272	18.8674	17.1492	18.1869	17.2106	18.3922	17.447	16.1849	14.6832	16.4536	NaN	15.2907	NaN	NaN	NaN	NaN	NaN	NaN	NaN	NaN
O70209	Pdlim3	PDZ and LIM domain protein 3	21.7982	21.4189	21.7407	21.1303	21.6092	21.1362	20.4474	20.2312	20.9079	20.759	20.5884	20.0118	20.5769	20.5912	21.6558	20.8766	21.1136	21.35	21.6154	20.9743	21.0867	20.5652	21.8598	20.2472	20.6315	20.582	20.7081	20.3242	20.6883	20.6478	20.1097
O70250	Pgam2	Phosphoglycerate mutase 2	24.0225	23.8215	25.1165	24.227	24.3939	23.3782	23.3574	22.8221	24.5226	23.4314	23.2021	22.6401	23.2896	23.2035	24.0611	24.157	23.5328	24.0112	24.9961	24.8941	24.5294	24.0948	24.9028	25.195	25.5106	25.4738	25.6272	25.2416	25.4658	25.7222	25.1528
O70251	Eef1b	Elongation factor 1-beta	21.9954	21.2409	21.1783	20.7585	21.1759	20.6165	19.6236	19.7275	19.7982	20.7953	20.4162	19.5883	20.1199	20.2487	21.9092	20.0571	20.8105	21.6358	21.1895	20.1671	20.1485	19.4803	20.9484	18.8257	18.9974	19.3382	19.0161	19.035	19.3106	19.3969	19.0194
O70252	Hmox2	Heme oxygenase 2	18.6211	18.2036	18.2363	17.9675	18.0685	17.5932	16.4017	17.0456	17.6607	17.638	16.6058	16.0042	17.5923	17.3095	18.2399	17.1239	18.2563	18.1927	18.251	17.4982	17.9361	16.8016	18.2217	16.1529	16.6429	16.8261	16.6945	16.8828	16.5924	17.0909	16.7994
O70305	Atxn2	Ataxin-2	16.4735	16.2442	16.348	16.1172	16.5592	16.2063	15.5781	15.0968	15.8085	15.5395	15.1926	14.7626	15.5486	15.5878	15.8878	15.133	16.2991	16.2939	16.6319	15.5856	15.7201	15.2031	16.5125	14.4515	15.3362	15.235	14.9321	NaN	15.3746	15.6622	NaN
O70309	Itgb5	Integrin beta-5	16.4761	13.5469	13.1591	12.8215	13.3082	12.4842	NaN	NaN	NaN	9.98878	NaN	NaN	NaN	NaN	14.7093	NaN	NaN	13.4329	NaN	NaN	13.0321	NaN	12.9653	NaN	NaN	NaN	NaN	NaN	NaN	NaN	NaN
O70310	Nmt1	Glycylpeptide N-tetradecanoyltransferase 1	17.5512	17.0755	16.7507	16.8502	16.8513	16.4986	15.7828	16.1416	16.2987	16.6081	16.2967	16.1198	16.3755	16.5685	17.2929	16.4721	16.9745	17.2323	17.2319	16.3474	16.3217	15.3395	17.0958	15.1938	15.1103	15.808	15.2072	15.3677	15.5753	15.7133	15.6139
O70318	Epb41l2	Band 4.1-like protein 2	17.7469	16.8879	16.3631	16.2559	16.812	16.543	15.2619	15.3118	16.2304	16.6148	15.7537	15.4457	16.2381	16.3029	16.9975	16.2963	16.8147	17.1606	17.1094	16.5592	16.2023	15.0202	16.8642	15.2224	15.2225	15.603	15.3126	15.1592	15.0726	15.6262	15.1387
O70325	Gpx4	Phospholipid hydroperoxide glutathione peroxidase	18.072	17.7124	18.0444	17.5435	18.121	17.3265	16.8696	16.8308	17.5473	17.5417	17.0324	16.7158	16.7964	16.5852	17.5025	17.225	17.476	17.6192	18.0049	17.6947	17.1618	17.0518	17.9328	17.7887	17.6937	17.9985	18.0413	17.6945	17.8851	17.9522	17.5887
O70362	Gpld1	Phosphatidylinositol-glycan-specific phospholipase D	16.7852	16.9939	14.5046	15.4314	15.5592	16.6541	14.0147	16.5193	15.414	16.19	15.9234	14.59	15.5211	15.4304	17.1894	13.6899	17.8245	16.6827	NaN	13.5034	14.7928	13.6908	14.8769	NaN	NaN	NaN	NaN	NaN	NaN	NaN	NaN
O70370	Ctss	Cathepsin S	20.4528	19.2355	18.194	17.7337	18.5295	19.1231	17.7607	18.9614	18.3104	18.2357	18.8823	17.9337	19.9695	19.213	19.8737	18.75	20.1757	19.7347	18.7033	17.8779	18.1066	17.3624	18.3727	14.9382	NaN	15.8887	NaN	NaN	NaN	15.5057	15.1845
O70373	Xirp1	Xin actin-binding repeat-containing protein 1	18.6847	18.5444	18.7479	18.5124	19.1428	18.3375	17.4675	16.8677	17.2103	18.0633	17.6301	17.1118	17.5918	17.349	18.7773	17.2271	18.1879	18.0521	18.7929	17.9175	18.1065	17.81	19.146	16.7616	17.2837	17.5417	17.7831	17.2738	17.6199	17.7065	17.1653
O70378	Emc8	ER membrane protein complex subunit 8	17.3619	14.0756	15.0784	13.8513	14.773	13.9113	13.5369	14.8917	14.382	15.6885	15.2781	12.4736	16.3667	13.2807	16.7637	12.9286	16.3036	16.6442	15.9252	15.6108	15.6417	14.3087	15.8892	NaN	NaN	NaN	NaN	NaN	NaN	NaN	15.0605
O70400	Pdlim1	PDZ and LIM domain protein 1	20.3274	20.3365	20.8618	20.3824	21.0809	19.7951	18.6892	18.4863	19.777	19.4829	19.5766	19.3353	18.5503	18.9978	20.3836	19.1189	19.9404	19.6476	21.3227	20.1033	20.0901	19.9521	21.2331	19.5287	19.9615	20.0462	20.3153	19.9887	20.0515	20.312	19.7182
O70423	Aoc3	Membrane primary amine oxidase	19.7135	18.7264	18.3331	18.7918	18.9824	18.7335	17.8983	17.5256	19.1514	18.6191	18.2325	18.0488	18.3721	18.3706	19.3573	18.4796	18.5592	18.9764	19.1057	18.0153	18.4821	17.6571	18.971	16.4861	17.1107	17.2284	16.7673	16.5165	17	17.0362	16.5757
O70435	Psma3	Proteasome subunit alpha type-3	20.3098	20.0652	19.9317	19.923	19.9779	19.5591	19.1494	19.1946	19.6886	19.6349	19.3664	18.7939	19.7145	19.5853	20.1021	19.3957	19.9179	20.0759	20.1048	19.4274	19.4774	19.0264	20.0168	18.6229	18.8731	19.0517	18.9626	18.7187	19.0768	18.973	18.8342
O70439	Stx7	Syntaxin-7	18.0828	17.9299	17.2968	17.2724	17.6344	17.5569	16.8703	17.4004	17.0897	17.3647	17.4519	17.2214	17.8236	17.6068	17.8806	16.7894	18.0411	17.7369	17.1959	16.6239	16.8009	16.3358	17.179	15.3135	15.6255	15.7989	15.5804	15.5426	15.8335	16.0124	15.7428
O70451	Slc16a7	Monocarboxylate transporter 2	19.383	19.5079	19.2289	19.7451	18.9579	19.1379	18.3862	19.411	18.5097	19.0551	19.5422	19.5385	19.4983	19.8791	19.5299	18.485	19.9551	19.3488	18.6291	17.6387	18.8683	17.4358	18.8326	17.1751	17.6199	17.2662	15.9445	16.6982	16.6305	16.8087	15.5609
O70456	Sfn	14-3-3 protein sigma	15.6743	15.7876	14.4309	18.3811	15.0305	14.8978	10.3441	15.1458	16.222	17.1907	14.6192	14.4856	NaN	12.2773	12.8885	15.369	14.7977	15.1828	15.6694	17.6396	NaN	14.5196	NaN	NaN	NaN	14.5626	NaN	NaN	NaN	NaN	17.3434
O70475	Ugdh	UDP-glucose 6-dehydrogenase	18.4501	18.2184	17.2288	17.6988	17.7252	17.382	16.1636	17.3374	16.991	17.5516	17.225	16.1794	17.0732	17.8345	17.9583	16.7532	17.8277	17.9266	17.9787	16.6651	16.4142	16.4205	17.4223	14.6184	15.6682	15.7423	14.9119	15.0999	15.1923	14.9779	15.631
O70481	Ubr1	E3 ubiquitin-protein ligase UBR1	15.9198	15.7205	16.959	15.137	17.1614	14.4328	14.5787	15.2442	15.1594	13.0861	11.2088	15.4712	12.5736	NaN	17.1083	11.267	17.1074	17.1332	16.1358	15.6244	NaN	16.0113	15.4325	NaN	NaN	NaN	NaN	NaN	NaN	NaN	NaN
O70492	Snx3	Sorting nexin-3	19.6304	19.3032	18.6932	18.743	18.8788	18.9208	18.1454	18.4879	18.4194	18.9858	18.7915	18.6648	18.6594	19.0026	19.2037	18.378	19.2258	19.2082	18.8261	17.702	18.0555	17.9668	18.5821	16.8556	17.028	17.1333	16.8835	17.0205	16.8071	17.0582	16.9897
O70493	Snx12	Sorting nexin-12	18.1011	17.4883	16.5996	17.0594	17.1011	17.2569	16.6165	16.4851	16.4407	16.8697	17.5718	16.8335	16.2158	17.0943	17.4618	16.5271	17.754	17.5655	17.4066	15.8978	16.495	15.8137	16.809	15.4028	14.728	15.0098	15.2635	15.1935	14.7248	15.1538	14.9614
O70503	Hsd17b12	Very-long-chain 3-oxoacyl-CoA reductase	19.4944	18.8384	18.3501	18.6822	18.7349	17.9906	17.117	17.1962	18.3046	18.5859	18.2544	16.4687	17.6276	18.1983	19.2576	18.125	18.503	18.8757	18.9622	18.1161	17.5479	16.3836	18.628	16.0462	16.3299	17.4421	16.7536	16.5506	17.0446	16.4935	16.7285
O70548	Tcap	Telethonin	22.0359	21.6428	22.6497	21.7606	22.3675	21.4432	21.1621	20.7411	21.868	21.2714	20.7154	20.686	20.8761	20.8387	21.9349	21.4045	21.3593	21.5256	22.5195	22.4487	21.8605	21.4739	22.6502	22.3291	22.7944	22.8152	23.064	22.6015	22.7721	23.1471	22.4226
O70571	Pdk4	[Pyruvate dehydrogenase (acetyl-transferring)] kinase isozyme 4, mitochondrial	17.8447	17.4643	18.5633	17.7058	18.6859	17.5937	16.6063	16.0165	18.6044	16.6617	16.71	15.4746	16.8626	15.8553	18.0125	17.4279	17.3644	16.8724	18.8532	17.8038	18.0491	17.7508	18.6881	16.3454	17.8294	17.9943	17.8915	17.7586	17.6234	18.1514	17.452
O70572	Smpd2	Sphingomyelin phosphodiesterase 2	16.6971	13.6143	14.2573	16.1666	16.0276	14.589	NaN	14.0688	14.7625	14.6015	14.998	14.6082	16.2623	14.2446	14.1963	NaN	15.3962	14.8149	15.9339	14.9694	15.7009	14.485	15.6264	14.0174	14.774	15.1589	15.6973	13.8618	14.8406	15.1708	14.4127
O70578	Cacng1	Voltage-dependent calcium channel gamma-1 subunit	18.9213	17.6562	18.4447	18.0006	18.2771	17.1978	15.4592	14.2774	17.6594	17.5328	17.3124	15.6047	17.2937	17.0039	18.3474	17.2805	17.685	18.5054	18.6946	18.1005	18.0075	16.7347	18.5154	16.1839	16.8212	17.0546	17.8957	16.8254	17.4243	17.1995	16.5687
O70589	Cask	Peripheral plasma membrane protein CASK	16.1764	15.6079	14.3514	15.7687	15.3475	15.4199	14.4378	14.9646	14.5981	15.28	14.6382	15.2297	14.7969	14.86	16.0393	14.2842	15.5596	15.8005	15.2217	14.3768	13.7375	14.3013	15.0143	NaN	12.5594	12.8928	NaN	12.4524	12.9674	13.6741	12.7668
O70591	Pfdn2	Prefoldin subunit 2	17.5233	17.3994	17.4965	17.5361	17.526	17.2167	16.7732	17.0114	17.0149	17.576	16.1033	16.4894	17.1347	17.1813	17.3273	16.8058	17.4336	17.0593	17.4882	16.806	16.8825	16.6843	17.5284	16.4173	16.8128	17.0736	16.3784	16.7718	16.8986	17.0285	16.7237
O70622	Rtn2	Reticulon-2	20.8795	20.439	21.3887	20.8609	20.7654	19.461	18.5276	19.5162	21.0954	19.7619	19.7382	18.6716	19.6381	18.4737	20.9609	20.0668	19.7821	20.715	21.534	21.1242	20.4989	20.1048	21.1887	20.9005	21.5286	21.7797	21.7123	21.3018	21.5462	21.7628	21.034
O70624	Myoc	Myocilin	17.0125	16.1945	16.3265	16.0055	17.3817	15.6725	13.8857	14.7295	15.8408	16.5267	14.7419	14.0631	14.3902	15.3683	15.2572	15.4483	15.3288	14.4146	17.7513	15.7592	16.6391	16.4262	16.6443	15.8505	15.7414	15.8414	16.0062	15.8552	15.7127	16.2802	15.5893
O88207	Col5a1	Collagen alpha-1(V) chain	20.5454	20.3214	19.9063	20.1744	20.4373	19.8884	19.1385	19.7054	19.6987	20.0996	19.7052	19.2781	19.4703	20.0208	20.0223	19.4327	20.0965	19.7435	20.2567	18.8396	19.4194	19.055	19.9043	18.8295	18.7271	18.6844	18.2192	17.9127	17.7895	18.7743	18.7321
O88271	Cfdp1	Craniofacial development protein 1	16.7911	16.2335	15.8542	15.9513	15.6902	15.8649	15.0941	15.0995	15.6946	16.0183	15.7151	14.7261	16.163	16.2872	16.7151	15.4211	16.5174	16.6131	15.8707	15.6143	15.965	15.3777	NaN	NaN	NaN	15.0565	NaN	NaN	NaN	NaN	14.1773
O88322	Nid2	Nidogen-2	19.2586	18.6208	18.5397	18.3341	18.7012	18.5664	17.4821	17.4402	18.3507	18.4268	18.0874	17.2341	18.0361	18.3629	18.9138	17.9582	18.5258	18.8197	18.9541	18.1596	18.1524	17.4039	18.802	17.0489	17.3543	17.5257	17.4901	17.0323	17.1685	17.4815	16.8927
O88325	Naglu	Alpha-N-acetylglucosaminidase	17.4595	16.0988	16.686	14.8614	16.4786	15.4927	13.9752	16.749	15.7446	16.8438	16.7071	15.269	15.9518	16.2346	16.6156	14.9264	16.7205	16.7616	15.8498	15.3023	17.3125	14.6749	15.5189	NaN	NaN	NaN	NaN	NaN	17.5382	NaN	NaN
O88342	Wdr1	WD repeat-containing protein 1	21.6216	21.3067	20.9927	20.6605	21.1684	20.6235	19.8696	20.1551	20.3074	20.7875	20.51	20.011	20.6121	20.6696	21.2756	20.343	21.3099	21.3155	21.3626	20.3047	20.585	20.0911	21.1658	19.3693	19.8736	19.8531	19.9746	19.6007	19.8176	20.046	19.6034
O88346	Tnnt1	Troponin T, slow skeletal muscle	22.4278	21.9574	23.5611	22.3345	23.0086	21.8906	20.9799	21.0439	21.7274	22.2181	22.8779	20.9706	20.8204	22.0088	21.7996	21.9861	22.3657	21.6944	24.0697	23.6129	22.5239	22.5877	24.0926	23.8733	24.3622	24.2102	24.8024	24.17	24.3088	24.2373	24.1233
O88351	Ikbkb	Inhibitor of nuclear factor kappa-B kinase subunit beta	15.2737	15.1336	14.0479	14.5319	14.3938	13.7437	12.9577	14.8269	15.4635	13.4588	NaN	14.2778	13.8699	14.507	14.5977	13.6052	14.4718	15.0048	15.3878	NaN	14.8581	12.0071	14.4201	NaN	NaN	NaN	NaN	NaN	NaN	NaN	12.5696
O88384	Vti1b	Vesicle transport through interaction with t-SNAREs homolog 1B	16.6434	15.3135	15.2285	14.4962	16.0893	16.0148	14.4429	15.655	15.4279	16.2789	15.4393	15.1436	15.3682	15.1309	16.3676	14.5774	15.9138	15.9944	15.593	14.5652	15.2514	14.3518	15.4552	13.5622	13.6619	13.5893	NaN	13.7242	NaN	NaN	13.9664
O88428	Papss2	Bifunctional 3'-phosphoadenosine 5'-phosphosulfate synthase 2	16.4295	14.4232	14.1899	14.0395	14.5462	12.4403	15.1037	12.0292	16.4901	13.6405	12.2154	13.609	13.5758	NaN	16.6168	13.8392	14.9377	15.6833	16.1233	14.4027	14.781	12.92	15.599	NaN	NaN	NaN	NaN	NaN	NaN	NaN	NaN
O88441	Mtx2	Metaxin-2	17.8779	17.3819	17.8561	17.1832	17.7754	16.579	15.9782	15.5442	16.2874	16.4176	16.5088	15.9395	16.3681	16.7588	17.6502	16.5587	16.7581	17.2087	18.0245	17.212	16.8796	16.6707	17.7578	15.7437	16.5611	16.7428	16.912	16.7923	16.4677	16.8906	16.2376
O88447	Klc1	Kinesin light chain 1	17.4555	14.86	16.2127	15.9405	16.5965	15.6612	13.4319	13.1382	16.0815	12.9596	15.2573	13.5158	16.9144	11.7145	17.7943	15.839	13.2883	16.6431	16.581	14.9284	16.1436	14.32	16.1465	NaN	14.1066	14.3246	14.2101	12.9878	14.0018	14.7616	13.0441
O88448	Klc2	Kinesin light chain 2	16.7288	16.3787	16.6333	16.219	16.5419	16.1154	15.4313	15.4435	16.1096	15.719	15.6168	15.1393	15.7902	16.1036	16.5387	15.7693	16.3576	16.3653	16.5671	15.8681	15.9404	15.2748	16.4661	15.3289	15.3103	15.583	15.3164	15.1598	15.516	15.446	15.008
O88456	Capns1	Calpain small subunit 1	18.8772	18.4871	18.373	18.1911	18.4064	18.0207	17.1269	17.3782	18.1087	18.125	17.7598	17.1166	17.7338	17.8576	18.5007	17.7368	18.5446	18.4849	18.9833	17.965	18.1766	17.4944	18.5284	16.8578	17.3889	17.5467	17.5495	17.3202	17.6221	17.7432	17.3023
O88487	Dync1i2	Cytoplasmic dynein 1 intermediate chain 2	17.9223	17.155	17.231	16.5059	17.1588	16.6046	15.2432	15.1151	16.3462	16.6772	16.4923	14.6694	16.5739	15.9101	18.0563	16.7054	17.0675	17.6558	17.8794	16.9103	16.8084	16.1414	17.415	14.8787	15.8384	15.7683	16.2811	15.5214	15.8949	16.0816	15.5366
O88492	Plin4	Perilipin-4	19.0374	18.6652	19.536	19.2839	19.5103	18.5132	18.3998	17.8373	19.6088	18.4755	18.2094	18.3955	18.1627	18.3696	19.0018	19.0626	18.4137	18.2731	19.7181	19.0933	19.2753	19.0227	19.4922	18.8977	19.0064	19.2231	18.9165	18.9047	18.9546	19.138	18.7678
O88512	Ap1g2	AP-1 complex subunit gamma-like 2	18.8231	18.9458	12.5701	18.0115	17.1257	17.4924	16.0225	17.4587	17.8348	18.0632	16.1222	14.6404	15.9463	16.4766	16.11	16.0148	17.3961	17.7415	18.8985	17.5933	15.9326	15.7268	18.0957	NaN	NaN	16.7524	18.4689	18.2006	16.9836	16.2283	17.7594
O88520	Shoc2	Leucine-rich repeat protein SHOC-2	16.4554	16.3575	15.9678	16.283	16.2237	15.8587	14.3304	15.2505	14.9944	16.143	14.6992	15.2098	15.2279	15.2516	16.2732	14.9951	16.5783	16.3516	16.3898	15.8184	15.7613	14.9725	16.0545	13.6081	15.5302	15.7837	15.2931	15.3309	15.552	16.0913	15.4055
O88531	Ppt1	Palmitoyl-protein thioesterase 1	19.6495	19.0994	18.3492	18.3614	18.7676	18.4256	17.1487	17.6662	17.813	18.5158	17.4371	17.3784	18.2294	17.7043	19.4373	17.7501	19.1317	19.3829	18.8873	17.7597	17.7886	17.3344	18.6994	15.3438	15.9842	16.6252	16.3981	16.0384	16.1764	16.7908	16.0051
O88543	Cops3	COP9 signalosome complex subunit 3	17.8319	17.2702	17.4903	16.9969	17.4262	16.9613	16.2459	15.8528	17.1729	16.6555	16.5612	15.5086	16.7696	16.6006	17.5337	16.5488	17.2804	17.3938	17.864	16.9908	16.9448	16.6012	17.7351	16.1752	16.8183	16.9241	16.8894	16.526	16.8519	17.1432	16.6794
O88544	Cops4	COP9 signalosome complex subunit 4	18.1189	17.6996	17.6441	17.5546	17.7328	17.1286	16.6223	16.5016	16.8085	17.1196	16.6968	16.7921	16.4096	17.0516	17.6852	16.5842	17.6873	17.867	18.0012	16.9798	17.0679	16.4174	17.7721	16.6179	17.1803	17.1159	17.0827	16.7979	17.0247	17.2914	16.6918
O88545	Cops6	COP9 signalosome complex subunit 6	18.575	18.178	18.1937	18.0655	18.2318	18.0515	17.3928	17.2878	17.995	17.9829	17.7148	17.4517	17.0733	17.5792	18.1682	17.59	18.0123	18.1339	18.245	17.4569	17.4634	17.2204	18.0663	17.0804	17.2317	17.4857	17.2794	17.1352	17.4032	17.4666	17.2081
O88569	Hnrnpa2b1	Heterogeneous nuclear ribonucleoproteins A2/B1	21.3735	20.6115	20.4474	20.2038	20.5934	20.3375	19.2474	19.5101	19.9524	20.3928	20.2537	19.5144	20.3047	20.4314	21.3247	20.1701	21.1093	21.1736	20.8855	19.8763	20.2851	19.5346	20.8103	18.0702	18.5308	18.6442	18.7303	18.3087	18.5856	18.7758	18.4602
O88587	Comt	Catechol O-methyltransferase	17.5261	15.714	16.4308	15.7093	16.3452	15.4893	13.8938	14.2715	15.2606	15.5033	16.4082	10.8014	14.6705	13.3594	17.5223	16.5346	17.004	17.683	17.6016	16.7374	16.8541	15.0824	17.1236	14.2432	15.2388	15.5461	15.7134	14.9083	15.5273	15.8689	14.8386
O88643	Pak1	Serine/threonine-protein kinase PAK 1	16.5437	15.5464	15.7994	15.2186	15.2895	15.1074	13.3833	14.5058	15.0318	15.6623	13.6398	14.7945	15.6277	14.2758	16.0692	13.0075	14.834	15.7956	15.829	15.0018	14.7827	14.3703	15.3846	NaN	NaN	13.528	NaN	13.7385	13.5115	NaN	12.7995
O88653	Lamtor3	Ragulator complex protein LAMTOR3	17.3898	15.8973	16.0995	15.0344	17.0392	16.145	14.8766	15.3632	15.2491	15.699	15.7837	14.6744	13.8482	16.113	16.4508	15.6737	17.2868	17.0431	16.9192	16.5226	16.0421	15.5011	16.5619	14.4065	15.1966	15.7133	NaN	15.0617	15.5977	NaN	15.7647
O88668	Creg1	Protein CREG1	16.3633	14.7834	14.2413	13.8732	14.7454	14.7506	11.908	11.8487	NaN	13.3047	13.3775	NaN	14.5193	14.3278	16.2783	14.6198	15.7063	15.9989	15.7841	15.1108	14.8822	11.6722	14.8457	NaN	NaN	NaN	NaN	NaN	NaN	NaN	NaN
O88685	Psmc3	26S proteasome regulatory subunit 6A	19.982	19.3321	19.3827	18.9705	19.4926	18.6744	17.2358	17.6063	18.8264	18.7465	18.0412	16.6601	18.4229	17.8098	19.8577	18.241	19.0169	19.5037	19.5636	18.8375	18.7604	18.2222	19.6222	18.0218	18.5926	18.6216	18.6531	18.1093	18.6048	19.0996	18.0504
O88696	Clpp	ATP-dependent Clp protease proteolytic subunit, mitochondrial	17.6683	17.3286	17.4285	17.2624	17.6134	16.8801	15.7334	14.9637	17.1905	16.9723	16.0456	14.4789	16.2194	16.3838	17.1577	16.5785	16.9823	16.9928	17.2998	16.7929	16.7092	15.9224	17.3468	16.1681	16.5726	16.4347	16.9119	16.6673	16.8154	17.0703	16.3437
O88712	Ctbp1	C-terminal-binding protein 1	17.9686	17.6465	17.4025	17.3619	17.6027	17.387	16.5034	16.8057	17.1837	17.2173	16.8126	16.9467	16.8526	16.7498	17.7063	16.8993	17.4633	17.6912	17.6296	16.6935	17.2277	16.7192	17.625	15.9011	16.1253	16.4815	16.1098	16.0651	16.3179	16.326	15.9829
O88738	Birc6	Baculoviral IAP repeat-containing protein 6	17.3872	13.296	12.285	13.369	14.4534	12.9115	16.1818	12.1023	14.4556	16.0678	16.0262	12.3832	13.3747	12.2257	17.1641	14.4126	16.0448	15.9675	16.2581	14.5228	15.8874	15.5485	15.9135	NaN	NaN	NaN	NaN	13.3685	NaN	NaN	NaN
O88746	Tom1	Target of Myb protein 1	18.6297	17.8305	18.4747	17.7615	18.1843	17.3657	17.0344	16.7995	17.3831	17.5752	17.0116	16.2476	16.7838	17.1134	18.3311	17.7628	17.9708	18.0899	18.5358	17.9449	18.0459	16.928	18.5987	17.1519	17.4746	17.4613	17.4753	17.337	17.5043	17.9984	17.3155
O88796	Rpp30	Ribonuclease P protein subunit p30	17.5293	17.1954	16.3303	16.6301	16.9639	15.9181	13.1545	14.6207	14.5143	15.435	13.9234	NaN	16.5367	14.1804	18.4165	14.6188	17.1271	17.8934	18.0024	16.6096	15.1229	14.4677	17.1627	17.5415	17.7655	18.1121	18.621	16.8106	18.2572	16.8344	17.7947
O88811	Stam2	Signal transducing adapter molecule 2	15.6755	15.4388	14.7046	15.1478	15.1758	15.0653	13.7896	14.5784	14.3625	14.8623	15.1973	14.8815	14.5722	14.9645	15.3723	14.1168	15.5584	15.4313	NaN	13.6105	14.628	14.2752	14.9175	NaN	NaN	NaN	NaN	12.5011	NaN	NaN	13.4016
O88843	Cradd	Death domain-containing protein CRADD	16.1925	14.7844	15.203	14.6621	15.7754	13.0863	11.7751	12.9905	14.3554	14.2419	11.6542	13.8667	12.7539	9.57915	15.6777	13.6095	11.9356	15.2445	15.9916	14.9934	14.2229	12.0074	15.4814	13.0869	14.4735	14.7248	NaN	14.0295	15.3012	15.2289	13.5568
O88844	Idh1	Isocitrate dehydrogenase [NADP] cytoplasmic	22.0817	21.4359	20.9238	21.1554	21.4494	21.1257	20.1246	20.3743	20.8014	21.1024	20.6238	20.1469	20.9342	21.0909	22.008	21.2196	21.4652	21.6813	21.4225	20.7675	20.8095	20.2812	21.2338	19.128	19.3921	19.6222	19.2168	19.3453	19.4696	19.6305	19.5678
O88848	Arl6	ADP-ribosylation factor-like protein 6	15.527	15.0869	14.9733	15.261	15.5397	14.153	13.6395	14.3628	15.6378	13.9026	13.2553	11.277	14.0879	12.2817	15.756	13.027	15.016	15.1841	15.9055	14.6416	15.4356	13.4524	14.8276	NaN	NaN	NaN	NaN	NaN	NaN	NaN	NaN
O88851	Rbbp9	Putative hydrolase RBBP9	16.2835	14.8584	14.7319	14.6183	14.426	14.2654	11.2319	12.5409	12.6737	13.4532	NaN	9.36275	13.5899	13.6724	15.1854	15.3323	15.2817	15.2973	14.9001	14.6954	13.9494	12.2823	15.4208	13.217	13.1562	NaN	NaN	13.597	13.8321	NaN	14.4719
O88947	F10	Coagulation factor X	18.7405	15.9527	17.3613	13.9146	17.2955	15.6498	16.0817	16.6704	14.997	17.7482	17.5165	16.5898	17.0107	17.3526	17.8881	15.2679	18.6955	18.4509	17.0389	16.6653	16.6645	15.7102	16.5144	NaN	NaN	14.8261	NaN	NaN	NaN	NaN	16.818
O88952	Lin7c	Protein lin-7 homolog C	17.4107	17.3592	16.9801	17.5987	17.2927	16.5111	15.4581	16.2885	17.1182	16.1409	14.9029	16.5879	16.7064	15.6767	17.9841	15.7518	17.3626	17.3246	17.4365	16.835	14.1669	15.9578	17.2547	15.8855	NaN	NaN	NaN	16.7272	NaN	16.5237	NaN
O88958	Gnpda1	Glucosamine-6-phosphate isomerase 1	17.8022	17.1898	16.6328	17.0272	17.3569	17.0858	16.055	17.0266	16.8053	17.0127	16.6173	16.2842	16.6855	16.7553	17.439	16.2025	17.6943	17.4249	17.179	15.5065	16.4057	15.9218	16.6957	15.0162	14.9314	15.6012	NaN	15.2947	14.9713	15.656	14.9749
O88967	Yme1l1	ATP-dependent zinc metalloprotease YME1L1	16.197	15.6565	15.5381	15.5554	15.7101	15.6285	14.4983	14.2298	14.8923	15.1647	14.6548	14.9668	15.1516	14.5849	15.6723	14.5489	15.4379	14.6139	15.3009	14.859	14.9697	14.3269	15.5684	13.8324	14.6828	14.248	13.8858	14.2685	14.2934	13.6789	14.4713
O88983	Stx8	Syntaxin-8	16.9823	16.566	16.1708	16.2247	16.5661	16.1144	15.3467	15.4052	15.9186	16.1217	15.7372	16.0539	16.5263	16.1444	16.9255	15.4491	16.7045	16.6316	16.2419	15.7366	15.7848	15.3806	16.1019	14.6087	14.9788	15.2553	14.397	14.9981	15.2664	14.5791	15.2592
O88986	Gcat	2-amino-3-ketobutyrate coenzyme A ligase, mitochondrial	11.8627	10.9645	10.6137	11.6685	11.4443	11.1917	9.18505	9.09384	11.8213	12.3195	13.0477	NaN	8.94969	10.4439	12.994	12.019	12.9885	NaN	14.4715	12.2511	NaN	11.5773	12.4728	NaN	NaN	11.8057	NaN	NaN	11.9973	13.0206	11.9642
O88990	Actn3	Alpha-actinin-3	23.2202	22.9022	23.9045	23.2051	22.963	22.2388	22.1102	21.7624	23.2638	22.4014	22.1916	21.3119	22.1005	22.3899	23.0759	22.9672	22.6236	23.2473	23.7903	23.7897	23.1562	22.8065	23.501	24.2846	24.5163	24.5117	24.5785	24.1701	24.6112	24.7145	24.201
O89017	Lgmn	Legumain	19.4184	17.5114	15.9605	17.7372	16.3106	16.522	16.8388	17.7582	17.15	18.259	18.4058	17.1064	17.8562	18.1972	18.9079	17.5595	18.9289	18.7918	17.6681	16.1239	16.8818	15.5251	17.4369	NaN	NaN	14.6138	NaN	NaN	13.7682	NaN	14.1031
O89020	Afm	Afamin	18.2864	18.0831	17.3473	17.2851	17.0077	17.1119	16.219	17.0787	16.787	17.3757	17.0149	15.4123	16.511	16.4625	17.9012	16.2886	17.8293	17.8477	17.6434	15.9982	16.5278	15.7248	17.2026	15.0379	16.0758	16.0915	14.8998	15.4667	15.9057	16.0974	15.2891
O89023	Tpp1	Tripeptidyl-peptidase 1	19.6957	19.0617	18.5279	18.5476	18.7236	18.8151	18.049	18.264	18.1604	18.6325	18.6427	18.3935	18.6216	18.9555	19.1242	18.3014	19.3136	19.2752	18.6896	17.6316	18.177	17.6893	18.3375	15.7735	16.3044	16.8397	16.2641	16.0723	16.419	16.5674	16.6718
O89029	Matn4	Matrilin-4	18.2557	15.8351	20.6196	15.4677	15.4905	16.0609	16.6195	13.4476	19.5537	16.8007	16.6271	17.3045	16.4093	16.7843	17.9799	16.4148	17.7035	17.4887	17.7633	17.0356	17.2656	16.7626	17.2775	NaN	NaN	16.5944	NaN	NaN	NaN	NaN	NaN
O89033	Cdc6	Cell division control protein 6 homolog	17.5318	17.4422	17.2398	16.1378	17.6702	17.5273	15.2401	15.308	17.0168	17.0651	16.8145	13.9027	17.2425	17.9433	16.4604	15.6908	16.74	17.5034	17.8589	17.2775	17.6809	16.0669	17.4224	NaN	15.1482	NaN	NaN	16.189	NaN	NaN	15.9461
O89051	Itm2b	Integral membrane protein 2B	12.667	13.1	11.5851	11.9583	11.8541	12.0126	8.46336	10.8935	10.5914	12.0568	NaN	NaN	10.8154	NaN	13.5361	12.2113	14.3805	13.9183	13.3197	12.7113	12.7643	10.3672	12.1347	NaN	NaN	10.3167	NaN	NaN	NaN	NaN	NaN
O89053	Coro1a	Coronin-1A	19.1559	19.3456	17.2685	17.5627	17.9631	18.4988	17.3235	19.3379	17.9278	19.1678	19.278	18.187	19.168	18.75	18.9394	18.6133	20.7128	18.9958	17.5342	16.1387	17.5334	16.8618	17.0884	14.6869	14.7453	16.8466	14.8519	14.5468	14.668	15.1671	15.2862
O89079	Cope	Coatomer subunit epsilon	18.4453	17.5478	17.2026	16.9701	17.3953	17.2151	16.1803	16.4153	16.4092	17.5821	16.7253	15.5493	16.7218	16.499	18.3529	16.2881	17.8415	18.1562	17.5998	16.5155	16.5999	15.5764	17.3799	14.0087	15.2535	15.3156	15.1628	14.8338	15.4182	15.8689	15.0869
O89084	Pde4a	cAMP-specific 3',5'-cyclic phosphodiesterase 4A	20.3718	18.6111	19.9356	20.8466	19.2475	20.3457	19.5382	19.4869	19.5396	19.2038	18.7361	16.7186	19.5525	19.0075	20.9059	18.4116	18.8356	20.0591	19.0279	20.5193	19.5983	19.7067	19.5255	19.638	19.0618	18.0907	20.4985	20.2182	19.2368	NaN	20.2695
O89086	Rbm3	RNA-binding protein 3	19.62	18.8396	18.4897	18.4469	18.8658	18.8384	17.4934	17.8796	18.2863	18.8206	18.6772	18.0754	18.5167	18.5226	19.5536	18.5164	19.4163	19.2398	18.6179	18.0385	18.4242	17.8241	18.6479	16.5458	16.8379	17.2902	17.1788	16.6486	17.2619	17.2433	16.6638
O89094	Casp14	Caspase-14	17.7272	18.0974	19.2825	15.0646	18.1606	17.23	16.8449	11.9564	14.0952	15.063	14.967	8.87124	NaN	13.178	14.6651	15.1919	16.4319	17.2466	18.73	14.7679	16.9263	16.5752	17.5146	NaN	19.1327	NaN	NaN	NaN	NaN	20.0131	14.5383
O89103	Cd93	Complement component C1q receptor	18.1344	18.109	17.9604	17.9466	17.3725	17.444	16.7858	16.904	16.9527	17.6491	16.5472	16.4567	16.8692	17.0806	17.7522	16.4163	17.6518	17.5986	18.3585	17.1721	17.5916	16.353	18.0108	NaN	15.2	15.6649	14.7378	NaN	14.8215	15.4275	15.1949
O89104	Sypl2	Synaptophysin-like protein 2	19.5909	19.198	19.8101	19.1298	19.3277	18.9721	18.4426	17.681	19.3863	19.0422	18.7556	17.1848	18.7073	18.7176	19.5838	19.2515	19.1966	19.7709	20.1405	19.7517	19.2463	19.248	19.8342	19.7338	19.7339	19.793	20.0976	19.8407	19.8287	19.8213	19.5878
O89112	Lancl1	Glutathione S-transferase LANCL1	17.0795	16.2325	16.9694	16.6603	16.5161	16.1087	16.0845	15.8967	16.6138	16.1267	15.8448	15.7029	16.0431	16.2518	16.8136	15.9815	16.411	16.2965	17.1057	16.6376	16.6447	15.759	17.0235	16.0782	16.2545	15.6984	16.4725	15.7974	16.3913	16.702	16.3297
O89114	Dnajb5	DnaJ homolog subfamily B member 5	16.907	16.4	16.6359	16.3288	16.7044	16.1124	15.2725	14.6682	16.1926	16.0029	15.0221	15.0411	15.7443	15.0734	16.8139	15.6295	15.3983	16.525	16.9828	16.4583	16.2619	15.5441	16.7983	14.9617	16.5251	16.3601	16.5047	16.2626	16.4684	16.6722	15.7771
P00158	Mt-Cyb	Cytochrome b	17.7233	17.846	17.943	17.8608	17.9852	17.577	16.4576	16.8106	17.4978	16.7622	16.2221	15.7279	17.4493	15.7151	17.4614	16.9854	17.2773	17.6167	18.0303	17.7464	17.2236	17.5616	17.9467	17.626	17.7085	17.7001	17.1999	17.5922	17.6121	17.7678	17.1955
P00329	Adh1	Alcohol dehydrogenase 1	18.973	18.3838	18.8004	18.9761	18.8621	17.5634	17.8001	17.3621	18.5123	18.1823	17.6089	17.2273	17.7534	17.9697	18.9671	18.3328	18.1118	18.4596	19.0208	18.6963	18.1953	17.8987	18.9748	17.9377	18.2883	18.4111	18.3793	18.1909	18.2472	18.5156	18.2027
P00397	Mtco1	Cytochrome c oxidase subunit 1	16.6607	15.3438	17.1061	16.5636	16.573	14.3946	14.3067	14.2392	14.5124	14.856	14.3003	13.7774	13.2241	13.427	16.21	14.0491	15.0803	16.0476	17.8507	17.0712	17.0213	15.1071	16.9213	16.5098	16.8836	16.8563	17.5469	16.3337	16.4602	17.4095	16.7083
P00405	Mtco2	Cytochrome c oxidase subunit 2	21.7454	21.4624	21.9653	21.3393	22.1309	21.09	19.7586	19.8872	21.4453	20.2529	20.6636	18.6977	20.3066	20.0857	21.5511	20.7884	21.6368	21.5698	22.494	21.7884	21.61	20.4392	22.1536	21.3243	21.7462	21.8673	21.9492	21.7198	21.5871	22.1408	21.4838
P00416	mt-Co3	Cytochrome c oxidase subunit 3	15.2476	14.0251	16.47	14.7129	16.0596	14.5355	13.1281	13.3806	15.3724	14.6591	14.7858	14.7012	14.9675	15.101	15.7723	15.1555	15.0651	14.725	16.1149	15.1836	15.5154	15.8407	15.6074	16.1134	16.3308	15.8363	16.0124	15.8117	15.1394	16.3572	15.2662
P00493	Hprt1	Hypoxanthine-guanine phosphoribosyltransferase	18.3008	17.7447	17.2495	17.3961	17.6046	17.3507	16.1427	16.8879	17.1825	17.5778	16.6846	16.0809	17.1491	17.1268	18.2115	17.2171	17.9789	17.8524	17.4663	16.598	16.9619	15.8417	17.4846	14.2273	14.5521	15.0423	14.6311	14.2604	14.647	14.9201	14.9731
P00848	Mtatp6	ATP synthase subunit a	14.8875	15.3853	14.9646	15.8452	15.0152	14.5983	15.1708	14.4164	14.8081	14.4617	14.5977	14.738	15.5682	NaN	16.5703	14.6835	15.0811	15.4626	16.7051	15.8303	15.6311	15.4393	15.9205	15.4505	15.4974	15.3672	15.3192	16.0003	15.2674	15.7618	15.1908
P00920	Ca2	Carbonic anhydrase 2	20.1597	20.2771	19.2255	18.6488	19.6592	19.8603	19.0024	19.6764	20.269	19.9599	20.3637	19.3438	19.2417	19.7461	19.7992	19.1189	20.3722	20.5345	19.7334	19.4824	20.5529	19.0383	19.4253	18.2574	18.7417	18.778	18.403	18.53	17.8426	19.2329	18.3094
P01027	C3	Complement C3	19.7459	19.3915	18.8269	19.1112	19.5009	19.0609	18.0456	18.8728	18.8773	19.2383	19.269	18.7301	19.0279	19.234	19.3213	18.4564	20.1404	19.4702	19.2212	17.9831	18.7188	18.1137	18.9897	17.0861	17.711	17.8275	17.4756	17.4041	17.6166	18.0637	17.6557
P01029	C4b	Complement C4-B	20.3249	19.9448	18.8849	19.1843	19.2916	19.2246	18.1496	18.7261	18.8686	19.5668	18.8667	18.3188	19.3203	19.0606	19.904	18.8448	20.3187	20.0095	19.6465	18.7801	18.9073	18.1961	19.2781	17.4482	17.8652	18.2115	18.4053	17.7097	18.1228	18.1042	18.3251
P01633	Igk-V19-17	Ig kappa chain V19-17	18.5163	19.0105	16.863	NaN	15.8767	16.3761	14.5759	17.2346	15.3939	NaN	18.7489	16.4304	19.1253	18.302	17.213	17.906	18.0253	16.5396	15.7235	16.575	16.5311	15.2721	NaN	15.3852	NaN	NaN	NaN	15.2313	NaN	13.9791	NaN
P01635		Ig kappa chain V-V region K2 (Fragment)	19.014	17.6195	16.9151	15.5288	16.2838	16.5362	17.5007	16.8905	16.8237	17.5843	17.8846	16.0644	17.7369	16.0713	15.2891	16.466	17.6696	17.0431	19.8095	16.0415	16.1402	15.3716	15.7122	15.4622	NaN	15.9329	NaN	16.1559	15.9738	NaN	15.1934
P01639	Gm5571	Ig kappa chain V-V region MOPC 41	17.1941	15.5995	15.6377	NaN	14.4922	NaN	NaN	12.9586	15.5952	NaN	13.4165	12.8672	14.6837	15.0892	14.575	15.186	15.3853	16.1673	16.0521	15.2722	NaN	14.2024	16.1707	NaN	NaN	NaN	NaN	NaN	NaN	NaN	NaN
P01644		Ig kappa chain V-V region HP R16.7	19.3299	17.8243	16.617	15.0989	18.628	16.4869	14.7423	15.4575	18.2727	17.0092	18.5337	16.4188	18.221	16.9818	16.6391	16.8093	17.9412	18.1388	16.3996	13.1317	14.9854	16.2754	15.5377	NaN	NaN	NaN	NaN	14.4181	NaN	16.0016	15.2965
P01654		Ig kappa chain V-III region PC 2880/PC 1229	20.5718	18.8418	17.1009	15.7365	16.4576	15.5518	10.9719	14.224	16.0712	14.332	17.0646	13.8905	18.2131	15.7567	17.6801	16.2301	17.8328	17.7941	17.3227	16.8947	NaN	15.8618	16.2188	15.9605	NaN	14.7966	NaN	16.8045	16.3634	17.2595	17.3883
P01664		Ig kappa chain V-III region CBPC 101	14.7337	17.8905	17.2289	15.9715	17.5976	14.95	13.546	14.2151	17.0296	NaN	15.9618	14.2699	16.095	14.8489	15.124	14.6267	16.9829	15.0157	16.0532	15.4904	NaN	14.548	14.5034	15.1848	NaN	NaN	NaN	NaN	NaN	15.8486	16.316
P01675		Ig kappa chain V-VI region XRPC 44	18.3641	17.8423	16.8972	17.1349	18.149	18.4234	16.2397	18.3817	16.9141	18.6954	16.6244	18.0872	17.0719	16.9354	17.566	16.1502	17.6051	18.6198	17.6907	16.0443	17.1659	16.0193	17.5877	NaN	14.6505	14.7358	14.643	15.0024	14.8124	14.9081	15.5132
P01741		Ig heavy chain V region	17.7801	17.88	15.8173	15.4864	16.3826	16.5822	15.1083	15.4873	15.8737	14.974	20.4809	17.0058	17.8099	15.5726	16.1747	16.6825	17.6978	16.7484	18.891	15.2614	14.4326	15.3637	14.5579	NaN	NaN	NaN	NaN	NaN	NaN	15.7215	14.6156
P01756		Ig heavy chain V region MOPC 104E	19.8509	15.2624	17.6779	NaN	17.6166	13.2752	16.7806	17.5312	15.2874	14.4325	19.1558	17.3362	18.3332	19.0383	17.5028	16.9305	17.6405	17.4466	16.1963	15.2985	NaN	16.3374	NaN	NaN	NaN	NaN	NaN	NaN	NaN	17.002	16.4331
P01786		Ig heavy chain V region MOPC 47A	19.2574	16.3757	15.4694	13.3487	14.5938	17.0148	15.5311	16.7261	16.7098	17.6851	17.7977	16.5162	17.8177	15.3984	16.5982	16.4385	17.9446	17.4031	16.859	15.3478	15.7959	15.3073	15.699	NaN	NaN	14.7568	NaN	14.8246	NaN	15.2934	14.4026
P01801		Ig heavy chain V-III region J606	18.0853	17.4047	16.9905	15.8085	17.0067	16.6665	15.3483	16.5023	17.2611	16.7719	17.0589	16.2836	16.8356	18.0075	16.5913	16.572	16.7318	16.8202	17.1707	15.3716	15.977	15.9285	15.8438	15.3535	14.693	15.262	14.0265	NaN	15.1834	15.7582	14.758
P01806		Ig heavy chain V region 441	18.0188	17.7854	16.1245	15.7781	17.0185	17.5659	16.5656	17.256	16.6144	17.0759	17.3721	17.2591	15.7186	17.1455	17.4919	16.7562	17.1765	17.7265	19.2636	16.1156	17.0577	16.5577	16.6144	12.358	14.627	14.8658	NaN	14.7536	NaN	13.9816	14.6301
P01831	Thy1	Thy-1 membrane glycoprotein	18.6646	18.3296	17.2552	18.0138	17.895	18.0025	17.5477	17.7124	17.5135	18.0105	18.0149	17.8669	17.8423	18.2333	18.4274	17.2924	18.1947	18.2799	17.4504	16.6336	17.1237	16.7842	17.2647	15.6572	15.552	15.7963	15.1629	15.4026	14.79	15.8707	15.4774
P01837	Igkc	Immunoglobulin kappa constant	21.0589	21.1355	19.0621	18.3251	19.8179	18.93	17.1263	18.1925	18.9534	17.7804	20.8785	18.9637	20.5392	19.723	18.7185	18.765	20.0504	19.084	19.9913	17.7574	17.5558	18.3879	16.2125	17.473	17.1689	17.3283	17.8739	17.2111	17.6077	18.1398	18.3919
P01844	Iglc2	Ig lambda-2 chain C region	17.5807	16.4058	14.5777	14.2466	18.7758	15.1619	NaN	14.9641	14.9769	16.9686	17.2214	15.7554	16.2553	18.5102	17.0542	15.6552	16.6147	16.0507	15.9256	17.2245	15.3205	14.1578	16.786	NaN	NaN	NaN	NaN	NaN	NaN	15.1313	NaN
P01863	Ighg	Ig gamma-2A chain C region, A allele	20.6494	21.6165	20.5684	19.0029	18.505	20.2389	17.0943	19.2809	17.8737	16.5104	19.8124	19.7584	20.031	20.0859	19.5052	19.4877	20.7816	18.7707	19.8392	18.032	17.5171	18.8903	17.8806	17.0906	16.5856	17.1	17.9874	17.6561	15.7718	18.5651	19.5665
P01867	Igh-3	Ig gamma-2B chain C region	20.5211	20.7056	19.182	17.4092	17.1389	18.7464	15.7353	16.52	17.6681	17.0272	18.6931	17.5873	16.8744	18.4385	18.1487	18.1555	18.9116	18.4149	18.3489	16.9954	16.5671	17.4625	16.8263	14.5674	15.1553	14.7943	17.7398	16.5002	15.0524	16.3815	15.8812
P01869	Ighg1	Ig gamma-1 chain C region, membrane-bound form	22.7073	22.1884	19.7102	19.2339	21.7608	19.0013	15.9412	16.3386	20.897	17.9008	21.877	19.1838	21.8813	21.2657	19.9863	19.2516	20.9182	19.9398	21.9176	18.6149	18.1418	19.2895	16.2863	19.6725	17.9586	17.9364	19.7378	18.004	19.399	19.6688	19.2921
P01872	Ighm	Immunoglobulin heavy constant mu	20.6541	20.8487	19.6348	19.6696	19.4766	19.7708	19.1466	19.9477	18.9291	19.9734	19.4684	19.1948	19.8953	19.3842	19.937	19.2572	21.002	20.3909	19.6844	18.9758	19.3443	18.6723	20.2472	17.727	18.3761	18.5742	17.7958	17.7395	17.8913	18.6112	18.035
P01887	B2m	Beta-2-microglobulin	19.6269	19.1602	17.7965	18.3651	18.6022	18.7062	17.0993	19.3966	19.3579	18.9327	18.7996	19.1789	20.485	18.5998	19.1773	18.2119	19.114	18.0079	18.2888	17.7682	18.6843	17.6604	18.2447	16.5548	16.4547	17.1666	15.8031	16.718	16.807	18.0555	16.4894
P01897	H2-L	H-2 class I histocompatibility antigen, L-D alpha chain	18.2755	17.2832	17.2258	17.5063	17.8815	17.7328	16.5008	18.7033	18.678	18.0727	17.5682	17.3881	19.8928	17.3365	18.4726	17.354	18.2677	17.5069	17.3486	16.8938	17.9156	16.6493	17.3393	15.793	15.9	16.5652	14.6072	NaN	16.2217	17.1779	15.9711
P01898	H2-Q10	H-2 class I histocompatibility antigen, Q10 alpha chain	20.0076	19.5103	18.236	18.3295	18.5828	18.9702	17.5559	19.1227	18.9553	19.2156	19.2451	18.0852	19.0823	18.7986	19.8389	18.0726	20.2378	19.6682	18.9865	17.6979	18.231	17.0528	18.6762	16.936	16.5122	17.5964	16.1244	16.2854	16.6772	17.9475	16.1063
P01901	H2-K1	H-2 class I histocompatibility antigen, K-B alpha chain	18.5507	19.6045	18.3019	13.0826	15.0511	17.9545	17.0868	19.1379	18.9079	18.4319	17.6218	18.0666	20.366	17.9307	18.8323	17.6491	18.3772	17.5424	17.2183	17.0818	18.2842	17.2876	17.7539	NaN	NaN	15.8736	NaN	NaN	15.5926	17.1136	18.7058
P01910	H2-Aa	H-2 class II histocompatibility antigen, A-K alpha chain	17.5124	15.4914	NaN	NaN	13.571	15.936	NaN	14.58	14.3599	15.7956	15.71	NaN	16.8795	NaN	16.0429	17.1946	17.046	17.255	15.7165	NaN	16.9421	14.3793	15.5688	NaN	NaN	NaN	NaN	NaN	NaN	NaN	NaN
P01915		H-2 class II histocompatibility antigen, E-D beta chain	17.108	15.8849	16.3838	15.6894	14.9292	15.6045	15.5699	16.8283	17.504	17.0813	16.0848	15.5616	18.9067	17.0296	17.372	17.0728	17.5249	16.7443	16.2441	15.4719	16.6124	15.5855	16.0567	NaN	NaN	NaN	NaN	NaN	16.6821	NaN	13.2437
P01921	H2-Ab1	H-2 class II histocompatibility antigen, A-D beta chain	17.2312	16.6189	16.0171	15.9629	16.1065	16.3223	15.479	17.5756	17.401	16.9857	16.7456	16.0423	19.1172	17.0004	17.5874	17.375	17.4283	16.924	16.6067	15.4622	17.2444	16.0503	16.144	NaN	NaN	14.8659	NaN	NaN	NaN	15.1475	NaN
P01942	Hba	Hemoglobin subunit alpha	26.6819	26.6655	25.8288	25.0191	26.1212	25.7076	23.709	25.0552	26.4878	25.8273	26.1662	25.3113	25.4968	25.7956	25.701	24.554	26.2317	26.4662	26.3264	25.7381	26.2664	24.618	25.9592	25.0179	25.6698	25.4149	25.0236	25.2478	24.7605	25.9715	24.9793
P02088	Hbb-b1	Hemoglobin subunit beta-1	27.0947	27.2186	26.4642	25.9677	26.8772	26.6882	25.8207	26.4921	26.9919	26.5316	26.9351	26.415	26.3873	26.8376	26.1322	25.2275	26.9645	27.121	27.0591	26.5888	27.4943	25.7884	26.6785	26.0756	26.5291	26.0455	25.7398	25.9612	25.4521	26.8418	25.8667
P02089	Hbb-b2	Hemoglobin subunit beta-2	25.0564	25.1476	24.4277	23.8339	24.9404	24.3573	23.7839	24.3636	24.5878	24.2586	24.4771	23.9801	23.9395	24.3433	24.194	23.4547	24.8475	25.1753	25.1097	24.3684	25.1012	23.4542	24.6147	23.9821	24.3904	23.938	23.4557	23.7627	23.2362	24.7956	23.6096
P02301	H3f3c	Histone H3.3C	24.5017	23.9886	23.7093	23.7644	23.8667	23.5395	22.9134	23.4568	23.5463	23.7065	23.7593	23.3768	23.7894	23.7591	24.1712	23.6419	24.1795	23.9793	24.0136	22.8466	23.3444	23.0477	23.7915	21.8253	22.0422	22.4842	22.0199	21.7607	21.8545	22.3839	21.9145
P02463	Col4a1	Collagen alpha-1(IV) chain	17.1222	15.6165	16.1978	15.8573	16.0195	16.2637	15.1998	15.8762	15.4612	16.0468	16.9503	15.4058	15.6764	15.4076	16.7347	15.39	15.8213	16.8168	16.6085	16.1323	15.9245	14.9519	16.6561	15.7872	15.2973	15.8212	16.6691	14.8978	15.3893	15.1182	14.5138
P02468	Lamc1	Laminin subunit gamma-1	21.0099	20.4466	20.4155	20.2611	20.6114	20.4562	19.3946	19.3578	20.2993	20.2886	20.0452	19.5702	19.9314	20.0533	20.89	20.0414	20.3916	20.5651	20.6745	20.1288	20.0159	19.6517	20.6507	19.5092	19.7012	19.7946	19.9028	19.6199	19.6226	19.9086	19.3174
P02469	Lamb1	Laminin subunit beta-1	20.0828	19.5652	19.4585	19.343	19.7095	19.5627	18.6808	18.3771	19.4153	19.3547	19.3231	18.7207	19.0523	19.3204	20.0926	19.2344	19.6007	19.8199	19.8327	19.105	19.2328	18.8276	19.6901	18.1965	18.4231	18.3606	18.5181	18.2961	18.3523	18.4356	18.0082
P02535	Krt10	Keratin, type I cytoskeletal 10	16.3648	15.9899	16.3716	21.2493	17.429	16.5083	15.3596	15.302	18.7635	19.8805	16.1923	14.345	14.6172	14.9252	19.3567	17.1352	15.0499	16.668	15.2873	19.2567	15.476	15.1501	16.267	14.8873	14.3439	NaN	15.9835	14.821	15.1857	NaN	19.3574
P03888	Mtnd1	NADH-ubiquinone oxidoreductase chain 1	19.6372	19.2719	19.6604	19.0906	19.6505	18.1571	17.4452	16.7516	19.1999	18.1764	17.5714	17.6558	16.9343	17.4406	19.8491	17.7811	18.5532	19.6634	20.7941	19.9042	19.202	18.5519	20.1396	18.6304	19.2163	19.7549	19.5449	19.5464	19.4779	19.953	19.2542
P03893	Mtnd2	NADH-ubiquinone oxidoreductase chain 2	17.1799	16.8145	16.9692	16.9261	16.4396	16.907	14.6092	13.661	15.3746	15.9797	14.9903	13.7436	14.894	14.1088	16.342	14.6854	16.469	16.7694	17.6179	17.0977	16.7201	15.666	17.3405	16.005	16.0817	16.2805	16.341	16.3039	16.4157	16.238	16.4859
P03899	Mtnd3	NADH-ubiquinone oxidoreductase chain 3	19.577	19.3832	20.2033	19.7007	19.9467	19.339	18.7144	18.4105	19.7742	19.0799	19.1481	18.4943	18.6052	18.9297	19.3503	19.2635	19.3097	19.2749	20.5579	19.8985	19.9098	19.7052	20.1915	19.9868	19.94	20.1108	20.1685	20.0467	20.1416	20.2364	19.7889
P03911	Mtnd4	NADH-ubiquinone oxidoreductase chain 4	19.2473	18.9543	19.397	19.1591	19.1785	18.5648	18.3789	17.9974	18.8394	18.3976	18.3843	17.737	17.5921	18.5519	18.8248	18.6339	18.6381	19.1073	20.0395	19.1445	18.9364	19.02	19.5236	18.6407	18.9764	19.3312	19.1744	19.3316	19.0644	19.391	18.9
P03921	Mtnd5	NADH-ubiquinone oxidoreductase chain 5	18.15	17.9537	18.5669	18.3013	18.2911	17.9103	17.4321	17.0973	18.0521	17.7889	17.1816	17.4274	17.5143	17.6864	18.1172	17.3906	17.5829	18.0196	18.8671	18.1525	18.1313	18.0447	18.6098	17.8619	17.9589	18.3215	18.2259	18.1837	18.0585	18.1903	17.9647
P03930	Mtatp8	ATP synthase protein 8	18.5998	18.053	19.4566	17.9782	18.9758	17.7643	16.1247	16.052	18.4083	17.7299	17.3976	17.8729	17.6495	17.6027	17.4696	17.1891	17.1045	18.2861	18.4756	17.3711	17.903	17.6821	18.9504	18.4344	19.0195	19.0296	18.8602	18.2587	18.0989	18.7275	18.1839
P03953	Cfd	Complement factor D	19.2445	18.4584	17.8428	18.1876	17.9351	18.2884	17.2687	17.393	17.9979	18.5071	17.9691	16.5013	18.4581	18.5806	19.4713	18.3062	18.59	18.7656	18.3865	17.3839	17.2963	16.276	18.066	15.9421	15.9904	16.1165	16.5469	15.5872	16.0679	15.7341	16.0176
P03958	Ada	Adenosine deaminase	18.376	17.8395	16.1291	16.6467	17.1486	17.1942	16.6176	17.4853	15.8145	17.3729	17.1507	16.6285	17.3515	16.7193	18.0201	16.8405	18.1014	17.8623	17.2226	15.7485	16.3298	16.1751	16.4661	NaN	NaN	NaN	NaN	NaN	NaN	NaN	NaN
P03975	Iap	IgE-binding protein	18.4884	18.0301	17.6229	17.6401	18.0836	17.7629	16.9926	17.4413	16.9919	17.404	17.1706	17.226	17.2972	16.5015	17.5389	17.0213	17.5506	17.0321	17.9841	17.2872	17.2252	16.7022	18.6091	16.9641	17.5604	17.1113	NaN	NaN	NaN	17.9096	17.6057
P04104	Krt1	Keratin, type II cytoskeletal 1	16.3408	16.3638	17.8626	22.2472	17.9458	16.8896	16.0434	15.7676	19.1093	20.6917	16.5323	14.9474	14.714	15.4246	20.1835	17.7444	15.554	16.6534	15.7564	20.129	16.1089	15.6205	16.6975	13.84	13.7205	14.5419	15.7848	15.4694	15.612	NaN	19.508
P04117	Fabp4	Fatty acid-binding protein, adipocyte	24.8143	23.578	23.5154	23.711	23.9784	23.7572	22.9331	21.94	24.0075	23.5468	23.4362	22.3842	23.5546	23.7083	24.232	24.3746	23.2875	23.9074	24.0636	23.2437	23.2487	23.0278	23.8862	21.6873	21.9468	22.2611	21.6857	21.5547	21.8769	21.7665	21.3024
P04224		H-2 class II histocompatibility antigen, E-K alpha chain	15.9561	15.9152	14.2815	14.6223	15.0234	14.5689	12.1049	13.431	NaN	13.4886	13.0012	12.3953	15.2465	14.9841	15.4315	14.5279	15.5675	15.8794	14.3355	14.401	15.2819	NaN	14.534	NaN	NaN	13.8346	NaN	NaN	NaN	NaN	NaN
P04247	Mb	Myoglobin	22.0286	21.7395	23.1071	21.8215	22.7641	21.4739	21.2266	20.4605	22.4475	21.3906	21.5848	21.0724	21.854	20.8128	21.9796	21.9542	21.4652	21.7281	23.1694	22.9798	23.3624	22.4042	23.5754	23.762	24.1452	24.12	24.2827	23.7016	23.836	24.6896	23.6853
P04370	Mbp	Myelin basic protein	21.6249	20.207	20.3029	21.099	20.6066	20.4037	20.2562	19.945	21.0649	20.215	20.1435	20.5259	20.5824	20.3485	20.8812	20.9371	20.2115	20.6873	21.1565	20.9776	20.5791	19.7723	20.7408	21.3934	20.8957	21.3079	20.3931	20.7268	20.0627	21.5187	19.4037
P04441	Cd74	H-2 class II histocompatibility antigen gamma chain	16.8077	16.4979	15.4018	15.4649	15.4814	15.2645	12.8565	16.0447	16.2862	16.3492	15.4933	15.4658	18.0404	15.6023	16.7975	15.6005	16.8893	16.4462	15.4507	14.2625	16.2434	14.7573	15.269	NaN	NaN	15.0224	NaN	NaN	NaN	NaN	13.2032
P04443	Hbb-bh0	Hemoglobin subunit beta-H0	17.7371	17.0355	NaN	16.698	18.2738	15.2476	15.4457	16.4707	17.5037	15.4615	15.2778	13.1042	16.4924	16.0288	16.4434	NaN	17.0354	17.0541	NaN	NaN	NaN	NaN	NaN	NaN	NaN	NaN	NaN	NaN	NaN	NaN	NaN
P04919	Slc4a1	Band 3 anion transport protein	19.2758	19.6033	18.5213	18.2827	19.0633	19.2784	18.0739	18.883	19.1506	18.8894	19.1496	19.0517	18.5686	19.231	18.4419	17.4714	19.3095	19.8292	18.8994	18.4235	19.104	17.9033	18.5653	17.3459	17.8707	17.775	17.4483	17.8371	16.9219	18.2407	17.1866
P04925	Prnp	Major prion protein	15.3324	12.5965	15.9484	15.6013	15.5476	15.0154	14.3998	15.5088	15.9483	14.6349	15.3074	14.7493	14.7264	15.4269	15.8029	14.9136	16.9962	14.8827	15.15	13.5682	14.9119	14.4949	15.2767	15.5399	15.1665	14.9199	15.7914	14.4292	14.6734	15.5809	14.9071
P04939	Mup3	Major urinary protein 3	16.7434	16.4445	16.5483	16.4399	15.1775	16.1055	15.2748	13.2366	13.9499	16.1249	15.1156	12.537	14.9234	14.0835	16.8687	16.1348	16.4739	16.1096	16.9173	NaN	15.1452	15.7108	16.7883	14.6395	NaN	15.7233	16.2515	NaN	15.3733	16.2485	16.7341
P04945		Ig kappa chain V-VI region NQ2-6.1	16.3373	17.4011	15.5141	15.975	17.6696	15.7674	12.921	NaN	14.1559	15.5469	16.6877	14.3489	14.0178	18.4845	16.2308	15.187	16.2758	16.3319	NaN	NaN	NaN	14.2193	NaN	NaN	NaN	NaN	NaN	NaN	NaN	NaN	NaN
P05064	Aldoa	Fructose-bisphosphate aldolase A	24.9888	24.9047	25.8627	25.2888	25.3385	24.2622	24.2265	23.8094	25.3273	24.3265	24.0963	23.697	24.3276	24.2514	24.9836	25.0354	24.552	24.7429	25.7158	25.5016	25.249	24.8758	25.5546	26.0853	26.3759	26.2473	26.3081	26.0199	26.2414	26.5893	26.0045
P05132	Prkaca	cAMP-dependent protein kinase catalytic subunit alpha	17.801	17.4989	17.7274	17.3715	17.6421	17.0212	15.8023	15.4541	16.9647	16.2204	16.3224	14.8926	15.9368	15.9745	17.5769	16.4255	17.0344	17.489	17.9895	17.547	16.7074	16.7185	17.632	16.1811	16.903	17.1514	17.0642	16.7582	17.1352	17.1675	16.5694
P05201	Got1	Aspartate aminotransferase, cytoplasmic	21.4709	21.2914	22.4676	21.7899	22.2992	20.8655	20.5022	20.3507	21.9411	20.6632	20.8495	20.434	20.642	20.2499	21.2353	21.1799	20.9636	20.9181	22.81	22.3965	22.1636	21.4985	22.6242	22.7465	22.9544	23.0631	23.0288	22.7742	22.8638	23.2735	22.5699
P05202	Got2	Aspartate aminotransferase, mitochondrial	22.7804	22.5737	23.593	22.8697	23.2721	22.0965	21.6044	21.1312	23.0472	21.8711	21.8522	21.733	21.7555	21.456	22.2126	21.9778	22.2568	22.1392	23.9884	23.1224	23.2429	22.569	23.694	23.2655	23.5697	23.5879	23.5763	23.42	23.4182	23.8575	23.1721
P05213	Tuba1b	Tubulin alpha-1B chain	23.503	23.0694	22.7259	22.6272	22.8882	22.4631	21.549	21.7431	21.9766	22.2171	21.9848	21.2317	22.1211	22.0759	23.2297	22.0397	22.9941	23.2977	23.0894	22.1306	22.2119	21.5442	22.9361	21.0618	21.4088	21.5933	21.3266	21.1494	21.3502	21.795	21.1762
P05214	Tuba3a	Tubulin alpha-3 chain	20.3517	20.258	19.4252	19.266	19.7264	18.5341	18.0232	18.519	18.7197	18.8966	18.6553	17.123	18.1641	17.8249	20.1711	17.7351	19.4404	20.5666	20.9561	20.0458	19.8206	18.1059	19.5898	17.5065	18.5177	18.6569	17.528	17.8663	17.9368	18.4239	17.9063
P05480	Src	Neuronal proto-oncogene tyrosine-protein kinase Src	18.0113	17.6162	17.0218	16.942	17.3564	16.8377	15.3897	16.8234	17.2828	16.9502	16.2713	14.9339	15.402	15.4977	17.3959	16.571	17.4777	17.0712	17.0019	16.0396	16.513	16.0412	16.6717	14.1401	14.8104	15.4313	14.6852	14.6488	14.71	15.3031	14.7132
P05622	Pdgfrb	Platelet-derived growth factor receptor beta	15.5427	14.8383	13.3793	14.51	14.9853	14.2271	13.3127	13.1935	13.6828	14.3547	13.3133	NaN	14.7526	14.856	14.8656	14.311	15.176	15.1895	15.1388	13.6996	14.4383	13.9638	14.4454	NaN	NaN	NaN	NaN	NaN	NaN	NaN	NaN
P05977	Myl1	Myosin light chain 1/3, skeletal muscle isoform	26.8213	26.7389	27.2749	26.8053	26.9182	25.7051	25.367	25.3673	26.4438	25.7882	25.5029	25.4754	25.7105	25.6751	26.9261	26.2087	26.4411	26.6225	27.1314	27.034	26.5089	26.1296	27.0575	27.2497	27.656	27.4957	27.4561	27.1954	27.5574	28.0073	27.2636
P06151	Ldha	L-lactate dehydrogenase A chain	24.7542	24.5633	25.3739	24.8562	24.912	24.0407	23.6754	23.6153	24.9385	24.1137	23.8144	23.5824	23.8366	23.7694	24.6205	24.5525	24.4035	24.5505	25.4881	25.0805	24.8543	24.4895	25.2451	25.323	25.6312	25.5447	25.6901	25.3577	25.6311	25.8215	25.368
P06339	H2-T23	H-2 class I histocompatibility antigen, D-37 alpha chain	19.4079	18.5687	17.3491	17.5257	17.8703	17.8775	16.7297	18.6895	18.949	18.4974	17.603	17.2735	20.251	17.7478	18.5936	17.4856	18.3652	17.7176	17.4998	17.0101	17.9341	16.342	17.3063	15.2015	14.27	16.1755	13.1515	13.7053	16.0026	17.3342	14.6906
P06537	Nr3c1	Glucocorticoid receptor	16.2658	14.3551	14.2303	14.0541	14.4766	13.8996	14.3905	14.9037	14.6101	15.1655	14.7064	14.5081	14.3997	14.6149	15.3835	14.4897	14.9777	15.2758	14.9795	13.8016	14.6341	14.3221	15.5972	13.1929	NaN	NaN	NaN	12.6441	NaN	13.2305	NaN
P06683	C9	Complement component C9	18.2505	18.0355	16.1172	16.5879	16.7908	17.8031	15.7597	17.0998	16.021	17.9953	17.4605	16.5246	17.3634	17.2081	18.2509	15.4524	18.1943	18.1955	16.8697	14.6986	15.918	15.9645	16.4855	14.8386	16.647	14.702	NaN	14.8937	14.9473	NaN	14.8998
P06684	C5	Complement C5	17.1069	16.2617	15.2875	15.6168	15.7857	16.6601	14.6748	16.1496	15.162	16.7753	16.8269	16.0727	15.627	16.1366	16.3999	14.7266	17.3767	17.176	15.7634	14.4448	15.4763	14.7625	15.3201	NaN	15.6009	13.7626	13.8424	15.3197	14.4356	14.6795	14.0287
P06728	Apoa4	Apolipoprotein A-IV	21.4784	21.2362	19.9846	20.3374	19.8677	20.8356	19.2119	20.6304	19.4862	20.7702	20.6202	20.694	20.0599	20.6456	20.9269	19.3456	21.4818	20.9041	20.3285	19.1265	19.8287	19.1604	19.955	18.2218	18.8689	18.8289	18.3487	18.4582	18.6389	18.6911	18.3126
P06745	Gpi	Glucose-6-phosphate isomerase	21.3257	21.1043	21.9054	21.3226	21.5429	20.5114	20.2307	20.0629	21.4125	20.4422	20.2524	19.5495	20.4338	20.228	21.2043	21.0109	20.9475	21.2366	22.1179	21.7865	21.312	20.7871	21.9105	21.708	22.0812	22.0899	22.1675	21.8758	22.1024	22.42	21.7483
P06797	Ctsl	Cathepsin L1	17.4759	17.0963	16.0302	16.4918	16.4334	16.3596	14.523	15.8813	16.1219	16.8148	16.5793	15.4692	15.9186	16.2226	16.5384	15.6856	17.1784	16.9226	16.1932	14.9512	15.363	14.8989	16.0726	14.9994	14.8454	15.0119	14.6907	14.4553	14.7214	15.3038	15.1087
P06800	Ptprc	Receptor-type tyrosine-protein phosphatase C	17.92	16.8129	15.9457	15.9253	16.724	16.6794	15.2853	16.5173	15.5986	16.7539	16.4473	14.7056	17.4403	17.196	17.8308	16.8271	18.1294	17.4322	16.6697	15.5427	16.2584	15.035	16.2221	NaN	NaN	15.5546	15.8542	11.9838	13.191	14.4269	14.3196
P06801	Me1	NADP-dependent malic enzyme	20.38	18.6999	19.2818	19.8851	19.3358	18.2928	18.2631	16.9161	19.7165	18.9159	18.9997	16.8401	18.6038	18.2137	20.1913	20.5327	18.6513	19.4371	20.4695	20.1668	18.8569	18.9297	19.793	18.5415	19.2239	19.8528	19.5075	19.011	19.5985	19.6166	19.0159
P06837	Gap43	Neuromodulin	15.3225	14.7717	12.9773	NaN	14.437	14.5938	NaN	13.9319	14.0936	15.2859	15.4441	NaN	14.7985	15.1145	NaN	13.6836	15.3208	15.3691	14.4705	12.7792	NaN	NaN	13.7552	NaN	NaN	NaN	NaN	NaN	NaN	NaN	NaN
P06869	Plau	Urokinase-type plasminogen activator	15.9481	14.336	14.0739	NaN	NaN	14.6301	NaN	NaN	15.0508	14.3437	12.0672	9.34964	NaN	NaN	15.7045	12.9069	14.7501	16.357	NaN	NaN	13.3961	13.2319	15.2431	NaN	NaN	NaN	NaN	NaN	NaN	NaN	NaN
P06909	Cfh	Complement factor H	19.3277	19.0516	17.8167	18.386	18.1153	18.6652	17.2926	17.5546	17.0269	18.6927	18.0256	17.7209	17.4353	18.267	18.6239	17.2407	18.8628	19.0639	18.1089	17.4851	17.0766	17.4268	17.8885	16.4576	17.198	17.2062	17.0168	16.7636	17.2051	17.2796	16.6907
P07091	S100a4	Protein S100-A4	21.2106	20.0622	19.3869	19.2272	20.506	20.265	18.1065	18.3332	19.7843	20.8226	20.3131	20.0457	19.8933	19.8288	20.8099	18.8655	20.2269	20.7351	20.0549	19.2955	19.4429	18.2903	19.341	16.0711	16.7271	17.3331	16.3802	16.8591	16.2707	17.3844	17.1262
P07214	Sparc	SPARC	17.4118	16.6689	15.6289	16.2554	15.7781	15.9815	15.2792	15.4818	15.0006	16.6833	16.3515	16.3994	16.2183	16.762	16.5165	15.3844	16.6035	16.7518	16.2791	14.8141	15.5623	14.9756	16.0197	NaN	NaN	NaN	NaN	NaN	NaN	NaN	NaN
P07309	Ttr	Transthyretin	22.4349	22.2161	21.4436	21.315	20.5855	21.7042	20.5722	21.3814	21.1126	21.8941	21.6365	20.9493	20.8667	21.8299	22.1229	21.1567	22.2202	22.0567	21.9099	20.5694	21.2216	20.5498	21.5368	19.6997	20.4081	20.1964	20.0092	19.6761	20.0613	20.2943	19.569
P07310	Ckm	Creatine kinase M-type	27.2592	27.0538	28.0392	27.3962	27.2455	26.4384	26.0641	25.7825	27.1483	26.334	26.1669	25.169	26.3217	26.0292	27.1507	26.9351	26.7588	27.1553	27.9516	27.8538	27.2293	26.7132	27.8436	28.4059	28.6293	28.5502	28.6801	28.267	28.6485	28.8281	28.2431
P07356	Anxa2	Annexin A2	23.2508	22.7364	21.9546	22.3379	22.5306	22.3592	21.3198	21.7189	21.7886	22.5393	22.3097	21.5316	21.8809	22.3342	22.8617	21.6557	22.7727	22.8515	22.6101	21.396	21.9085	21.3455	22.1339	20.1174	20.3572	20.4239	20.2065	20.0955	20.1128	20.4996	20.4767
P07361	Orm2	Alpha-1-acid glycoprotein 2	18.0022	17.438	16.6313	16.7101	17.2485	16.9186	16.1579	16.009	16.7811	16.9129	17.6852	17.324	15.6804	17.388	16.9245	16.2768	17.5486	17.1442	16.7848	15.7001	16.1962	15.6438	16.6789	14.3551	13.299	15.0398	13.208	12.26	14.4743	14.6507	14.015
P07724	Alb	Serum albumin	27.5974	27.1381	27.0424	26.7556	26.5992	26.536	25.7683	26.3799	26.1444	26.6194	26.4614	25.7449	26.3305	26.6651	27.1521	26.2775	27.0966	26.9408	27.0019	25.8674	26.1846	25.8714	26.7916	25.7919	25.9458	25.8806	25.9171	25.4843	25.7144	26.0458	25.419
P07742	Rrm1	Ribonucleoside-diphosphate reductase large subunit	17.1205	17.0563	17.2709	16.358	16.8061	14.8987	12.7244	14.622	15.746	15.2056	15.2552	12.3474	13.1315	14.8892	16.914	15.2582	16.2923	16.9662	17.2011	16.7226	15.8574	15.0129	16.7576	17.6873	17.0886	17.3928	16.7413	17.0847	16.5434	17.4194	16.8519
P07758	Serpina1a	Alpha-1-antitrypsin 1-1	25.2134	24.7053	23.9887	23.7977	23.6905	24.2102	23.0596	23.6696	23.6855	24.3449	24.3036	23.7595	23.9097	24.1558	24.6986	23.3002	24.9604	24.7978	24.6252	23.1813	23.7403	23.1648	24.2947	22.7004	23.1568	22.9165	22.6945	22.3554	22.635	22.9228	22.5768
P07759	Serpina3k	Serine protease inhibitor A3K	23.5071	23.141	22.5277	22.3297	21.8015	22.4041	21.0172	21.8799	21.6311	21.9962	21.6467	21.2556	21.766	22.1566	22.9609	21.4758	22.9737	23.0776	22.996	21.6512	21.9628	21.1391	22.6747	21.0305	21.4143	21.4172	21.0799	20.8752	21.1146	21.3662	21.035
P07901	Hsp90aa1	Heat shock protein HSP 90-alpha	20.32	19.881	19.2419	19.2984	19.5056	19.3723	18.4534	18.8688	19.0073	19.5608	19.453	18.633	19.0991	19.2293	19.916	18.9801	19.9958	19.9335	19.672	18.4095	18.9292	18.4171	19.4844	17.3514	17.3121	17.8161	17.4317	17.2686	17.3417	17.5546	17.4396
P07934	Phkg1	Phosphorylase b kinase gamma catalytic chain, skeletal muscle/heart isoform	18.0963	17.929	18.8489	18.3295	17.9859	17.2162	17.1021	16.9642	18.1748	17.1608	17.2964	16.3397	17.3198	17.1483	17.7238	17.6791	17.4809	18.1573	18.8572	18.7845	18.4408	17.7874	18.5371	19.1654	19.3876	19.4719	19.5286	19.236	19.543	19.5894	19.2271
P08003	Pdia4	Protein disulfide-isomerase A4	18.4298	17.9079	17.1204	17.2989	17.4554	17.6204	16.6138	17.0969	17.1803	17.6229	17.3865	16.7121	17.7652	17.4765	18.1939	17.0945	18.0345	18.0477	17.3296	16.1305	16.9004	16.3956	17.2235	14.8443	15.3573	15.3473	15.0358	14.9847	15.0804	14.8476	15.4
P08030	Aprt	Adenine phosphoribosyltransferase	18.1589	19.0148	17.0112	16.9449	17.3921	17.2122	16.0773	16.9827	16.3678	17.1533	17.0714	15.121	16.9082	17.3322	17.3509	16.6123	18.0439	17.7588	17.5634	16.2708	16.8066	15.8228	17.0487	NaN	15.8152	16.4339	16.1372	15.5027	16.418	16.4946	15.801
P08032	Spta1	Spectrin alpha chain, erythrocytic 1	18.4752	18.5199	17.8258	17.4166	18.1831	18.0633	16.6219	17.3411	18.1581	18.0203	17.5251	16.9978	17.4394	17.8965	17.9201	17.1064	18.1882	18.792	18.2875	17.6754	18.2557	17.1754	17.8659	16.6676	16.9257	16.9894	16.5405	16.9054	16.0439	16.9037	16.6172
P08071	Ltf	Lactotransferrin	15.3134	15.5119	12.5542	12.4517	13.5912	13.2002	12.689	15.4269	13.3889	14.9403	15.5944	13.0675	12.5998	13.466	15.6733	13.8304	18.1522	15.7321	14.8493	16.0719	13.9838	14.8537	14.8423	NaN	NaN	NaN	NaN	NaN	NaN	NaN	NaN
P08074	Cbr2	Carbonyl reductase [NADPH] 2	18.665	18.4164	18.5525	18.6189	18.7553	18.1112	17.6222	17.8525	18.1994	18.3585	18.2044	17.7564	17.6056	18.0231	17.7565	17.6716	18.3925	18.3388	18.4804	18.3825	17.7419	17.6578	18.6312	18.1605	18.2341	18.3134	18.0155	17.8539	18.1632	18.3632	18.3571
P08101	Fcgr2	Low affinity immunoglobulin gamma Fc region receptor II	19.0873	16.622	16.6707	17.4826	18.3012	16.923	15.6801	17.8849	16.0795	16.616	16.7531	15.4243	18.4449	17.8452	18.3747	17.5053	18.6744	17.6058	17.4158	14.4806	16.5726	15.8873	16.258	14.3318	14.0666	14.1512	12.4533	12.7508	12.328	14.034	14.583
P08103	Hck	Tyrosine-protein kinase HCK	14.4958	13.455	NaN	10.761	12.7663	12.8766	NaN	11.2349	NaN	10.8347	11.9148	NaN	12.8607	NaN	14.0778	12.7477	15.6792	13.9632	13.0228	11.1935	9.6767	NaN	NaN	NaN	NaN	NaN	NaN	NaN	NaN	NaN	NaN
P08113	Hsp90b1	Endoplasmin	22.1102	21.5	20.7993	20.9117	21.043	21.036	19.8834	20.3999	20.5052	21.1014	20.8844	20.1613	21.0178	20.9058	21.7857	20.5939	21.6646	21.7801	21.2129	19.9967	20.5216	19.8875	21.0229	18.5218	18.9654	19.1444	18.6252	18.2338	18.8432	19.2597	18.8528
P08121	Col3a1	Collagen alpha-1(III) chain	19.8601	19.8263	18.9721	19.4543	19.3835	19.7435	18.866	19.7322	18.8164	19.9478	19.3902	19.2001	18.9729	19.6065	19.7254	18.6369	19.7411	19.8078	18.895	18.0325	18.4646	18.3518	18.7627	16.5548	16.8147	16.6871	16.9904	16.9549	16.295	16.6004	17.4677
P08122	Col4a2	Collagen alpha-2(IV) chain	19.6523	19.0589	18.8012	18.7447	19.2597	19.6066	18.5129	18.7631	18.88	18.9916	18.6477	19.0669	18.6697	18.8645	19.7987	18.285	18.8751	19.3914	18.6966	18.1907	17.9031	18.0785	18.5028	17.9008	17.2927	17.3228	18.8462	17.7206	17.2156	17.132	17.1047
P08207	S100a10	Protein S100-A10	23.0033	22.0294	21.3559	21.1763	22.1847	20.706	18.5919	20.037	21.6137	21.8829	21.1349	19.3712	20.7381	20.7836	23.0637	20.8993	21.8128	21.8762	22.4004	20.759	21.8912	20.7758	21.7432	19.297	20.2483	20.3453	20.0874	19.5621	19.6447	20.8665	19.789
P08226	Apoe	Apolipoprotein E	21.4573	21.1472	18.9775	19.38	19.4269	20.6649	19.0084	20.4901	18.5594	21.0513	21.1475	20.0755	20.3782	20.6617	21.212	19.2644	21.5443	21.0948	19.2012	18.0315	18.6542	18.4134	18.6211	15.1496	16.3419	16.5297	15.6878	15.3012	15.966	16.4895	16.9128
P08228	Sod1	Superoxide dismutase [Cu-Zn]	21.5814	20.9085	21.431	21.1917	21.1665	20.7757	20.2178	20.5728	21.3854	20.8771	20.7941	20.6851	21.2425	20.9593	21.2187	21.2173	20.8896	20.9297	21.4927	21.2874	20.8546	20.7872	21.3953	21.5698	21.8239	21.8901	21.6258	21.3688	21.6617	21.87	21.2464
P08249	Mdh2	Malate dehydrogenase, mitochondrial	23.4958	23.2705	24.1971	23.6257	24.0558	22.8415	22.5339	21.9692	23.647	22.5149	21.9607	22.133	22.2341	22.116	23.2025	23.0303	22.9539	22.9744	24.5438	23.7877	23.8388	23.175	24.2804	23.8888	24.1279	24.1972	24.1699	24.0447	24.0692	24.4691	23.8481
P08508	Fcgr3	Low affinity immunoglobulin gamma Fc region receptor III	17.8668	NaN	NaN	17.1871	17.935	15.3266	13.4329	14.6143	14.3653	15.9656	13.5839	17.1616	17.2824	17.7167	17.6872	16.3634	17.6574	17.4967	16.0789	14.8291	NaN	13.8647	16.1365	NaN	NaN	NaN	15.3269	NaN	NaN	15.4517	NaN
P08551	Nefl	Neurofilament light polypeptide	20.1789	18.747	18.6178	18.7515	18.8872	18.7023	18.386	18.2725	19.3227	19.0359	18.9594	18.0452	18.8006	18.4998	19.1532	18.9535	18.8739	19.3422	19.4449	19.3752	18.9719	17.6595	18.975	19.1254	18.7311	19.1556	18.5679	18.7456	18.2454	19.1403	17.6778
P08553	Nefm	Neurofilament medium polypeptide	18.7747	17.3791	17.1893	17.3026	17.4673	17.2624	16.6791	16.7676	17.6595	17.597	17.3149	16.917	17.5789	17.4322	17.7422	17.7516	17.4881	18.0402	18.085	17.8556	17.3624	16.3427	17.4675	17.5943	17.1421	17.6914	17.1624	17.2111	16.6356	17.7144	16.0458
P08556	Nras	GTPase NRas	18.326	17.9441	17.7254	17.6936	17.8584	17.7052	16.8987	17.4452	17.4067	17.6541	17.1403	16.9392	17.5747	17.575	17.8647	17.5138	17.8165	17.9153	17.639	17.0854	17.0404	16.6231	17.5838	16.4344	16.633	16.6893	16.7042	16.5087	16.6691	16.8974	16.5382
P08752	Gnai2	Guanine nucleotide-binding protein G(i) subunit alpha-2	19.6107	19.0743	18.3922	18.5153	18.6295	18.6909	17.6777	18.0373	18.101	18.4207	18.5708	17.8863	18.2883	18.4165	19.3805	18.4238	19.4941	19.3891	18.9245	17.8512	18.2268	17.6845	18.6712	16.45	16.7935	16.9163	16.8142	16.733	16.7533	17.1515	16.6524
P08905	Lyz2	Lysozyme C-2	21.4043	20.7644	18.391	18.5594	19.6981	20.4044	18.4187	20.2474	18.677	20.6029	20.7076	19.4212	20.3098	20.3751	20.1784	18.771	21.7111	20.8827	19.0367	17.5266	18.4468	17.5975	18.3476	14.6354	NaN	16.3616	NaN	15.0549	NaN	NaN	15.9469
P09041	Pgk2	Phosphoglycerate kinase 2	20.3709	20.0898	21.0297	20.6574	20.6561	19.1007	19.3188	19.0767	20.4345	19.589	18.2114	18.7797	18.5293	17.712	19.3238	19.5439	19.0792	19.1655	19.9978	20.0608	19.5247	19.4551	18.3734	20.0201	20.395	20.5536	20.5046	20.2478	20.4439	20.7549	20.1591
P09055	Itgb1	Integrin beta-1	19.1137	18.5035	18.3594	18.2707	18.5559	18.1566	17.2389	17.4091	17.5915	18.0289	17.7606	16.8339	17.8911	17.9785	18.6316	17.3785	18.3678	18.6383	18.6433	17.5583	18.0656	17.3527	18.4811	16.3322	16.6282	17.0384	16.9236	16.594	16.5769	16.9244	16.8886
P09103	P4hb	Protein disulfide-isomerase	20.9457	20.4538	19.9578	19.9145	20.0105	19.9677	19.0314	19.346	19.6052	20.0484	19.9199	19.3103	19.8406	19.8557	20.5686	19.4368	20.524	20.6711	20.3325	19.1902	19.6441	19.0431	20.1079	18.2905	18.7105	18.7898	18.667	18.3097	18.688	18.932	18.4387
P09405	Ncl	Nucleolin	20.8384	20.3563	19.8225	19.997	20.282	20.165	19.1346	19.6665	19.5902	20.3378	19.8544	18.7876	19.9373	19.9634	20.7258	19.5863	20.5995	20.5382	20.0613	19.406	19.6774	19.1215	20.0559	17.8982	18.2501	18.7481	18.2738	18.1711	18.1978	18.4477	18.4638
P09411	Pgk1	Phosphoglycerate kinase 1	24.1314	24.047	24.8828	24.3897	24.3706	23.4476	23.3859	22.9242	24.32	23.1757	23.282	22.6448	23.3076	23.2595	23.9128	23.8649	23.7574	24.0118	24.7462	24.6555	24.1548	23.8134	24.6634	24.9138	25.184	25.182	25.121	24.9734	25.1882	25.3978	24.8832
P09470	Ace	Angiotensin-converting enzyme	19.1178	18.7152	18.3068	18.195	18.6271	17.9093	17.2119	17.8155	18.1332	17.9576	17.7456	16.5961	17.6202	17.8617	18.7018	17.5717	18.8983	18.5687	18.9858	17.7789	17.9975	16.9098	18.6788	16.4015	16.7971	16.859	16.6823	16.3433	16.8701	16.9759	16.7876
P09528	Fth1	Ferritin heavy chain	21.7822	21.3813	20.836	20.4667	21.2045	20.526	19.6531	20.5209	20.3614	21.1073	21.0745	19.9162	20.7885	20.7037	21.3177	20.6471	21.9066	21.2749	21.1345	20.2132	20.5729	19.9725	20.8589	19.388	19.5819	19.7805	19.8503	19.4052	19.4939	19.8909	19.292
P09541	Myl4	Myosin light chain 4	24.5947	24.1381	24.222	23.6979	24.1947	23.7462	23.3265	23.0659	23.8564	23.6954	23.3416	23.3008	23.1933	23.7431	24.7229	23.5622	23.9393	24.296	24.352	22.9176	23.6047	23.3248	23.9622	20.0442	20.0933	20.2137	20.5471	19.8341	20.0199	20.0906	19.6822
P09542	Myl3	Myosin light chain 3	25.9518	26.2477	27.6642	26.3235	26.5466	25.6467	25.8081	24.5657	26.6035	26.3484	26.2664	24.944	25.752	25.1537	26.6738	26.0885	26.1837	25.7028	27.8302	27.4118	27.0667	26.4009	27.5212	27.866	28.2694	28.1337	28.6513	27.8489	27.973	28.5592	27.8699
P09581	Csf1r	Macrophage colony-stimulating factor 1 receptor	17.2162	16.9423	14.388	15.7682	15.6155	16.5852	14.301	15.5355	14.3855	16.1439	15.5769	14.074	16.0471	15.8241	17.0212	15.402	17.066	16.6865	16.1798	14.8721	15.4363	14.0506	15.4907	NaN	NaN	NaN	NaN	NaN	NaN	NaN	NaN
P09671	Sod2	Superoxide dismutase [Mn], mitochondrial	18.0924	17.6683	18.6174	18.0674	18.1948	17.4448	16.6324	16.2821	18.3852	17.478	17.4462	16.7452	17.2732	16.9981	17.7458	17.6819	17.6341	17.4007	19.2813	18.5927	18.4258	17.8406	18.9279	18.9588	19.2427	19.2707	19.0822	18.9288	18.9801	19.6054	18.6904
P09813	Apoa2	Apolipoprotein A-II	20.5481	21.5339	20.0901	20.8361	19.8564	20.7234	19.3301	21.0924	20.8094	20.875	20.3616	21.4203	19.9336	20.8048	19.8113	19.4214	20.8717	19.0329	20.2929	20.0113	19.4397	19.4413	19.7959	18.5313	19.4781	19.6706	18.4198	19.2651	19.3995	19.1428	19.1395
P0C0A3	Chmp6	Charged multivesicular body protein 6	16.5841	16.1883	16.4595	16.0067	16.4408	16.223	15.0452	15.3064	15.5149	15.9701	16.0466	16.3279	15.7328	15.413	15.4572	15.6997	16.0694	16.1733	15.9421	15.1611	15.4998	15.0661	15.8538	14.5376	14.7984	14.7084	15.3028	14.8787	14.7032	15.0076	14.7861
P0C0S6	H2afz	Histone H2A.Z	20.887	20.3256	19.9723	20.101	20.1827	20.0391	19.1	19.8669	19.9376	20.4856	19.7631	18.9859	20.1469	20.1642	20.5404	20.0671	20.7576	20.4555	20.4175	19.4206	19.4388	19.359	20.114	17.25	17.8837	17.9895	17.1544	17.9518	15.4177	18.2628	17.9002
P0C605	Prkg1	cGMP-dependent protein kinase 1	15.3821	14.8069	14.6019	13.7663	14.6329	14.0211	13.4804	13.7654	14.9782	10.2135	11.7811	NaN	13.7161	12.7006	16.0694	13.8545	15.5212	15.5712	16.3258	14.732	12.5837	11.4322	15.5227	NaN	NaN	14.3933	NaN	13.3569	13.4486	14.8715	13.5115
P0C7N9	Psmg4	Proteasome assembly chaperone 4	14.3518	NaN	13.3008	12.4432	NaN	NaN	NaN	NaN	12.1693	13.0197	12.956	NaN	NaN	NaN	14.8749	15.0211	13.8945	14.2791	14.7604	14.008	14.1012	13.4584	13.4701	NaN	NaN	NaN	NaN	NaN	NaN	NaN	12.0732
P0DN34	Ndufb1	NADH dehydrogenase [ubiquinone] 1 beta subcomplex subunit 1	17.984	17.8482	18.5143	17.7048	18.2252	17.7266	16.7089	16.9151	18.3495	17.5351	17.8047	17.1788	17.2384	17.2851	17.867	17.4421	17.7911	17.4221	18.7517	17.9879	18.3687	17.7821	18.462	18.355	18.5258	18.4817	18.2514	18.1697	18.3248	18.5467	18.1211
P0DOV2	Ifi204	Interferon-activable protein 204	16.3922	15.9895	15.0715	15.3483	15.437	15.256	14.5231	15.8407	15.2915	15.641	15.0153	14.6644	16.01	13.9419	16.4842	15.1937	16.3798	15.7214	15.7697	14.2495	14.9947	14.9126	15.5926	13.6988	13.8609	14.9268	NaN	12.4515	12.8262	13.6485	12.9246
P0DP26	Calm1	Calmodulin-1	23.5054	23.088	23.1371	22.5857	22.9675	22.5943	22.2052	21.9435	22.4019	22.6763	22.1028	21.924	22.4608	22.458	23.033	22.1842	22.5292	22.7115	22.7598	22.5915	22.3315	22.1135	22.7161	22.0843	22.377	22.4917	22.8617	22.327	22.7237	22.8322	22.4475
P10107	Anxa1	Annexin A1	21.4942	21.1599	19.8626	20.3242	20.6681	20.2828	19.1776	19.9621	19.6064	20.8014	20.3861	19.3467	19.8171	20.1665	21.1246	19.6001	22.0623	21.2455	20.458	19.0657	19.6501	19.1906	20.1141	16.9713	17.6859	17.869	17.3449	17.3583	17.5186	17.9312	18.07
P10126	Eef1a1	Elongation factor 1-alpha 1	23.1663	22.8014	22.1708	22.3435	22.6463	21.9279	21.2886	21.4182	21.1911	21.9403	21.4515	20.9887	21.5793	21.8083	22.8125	21.4997	22.6694	22.9129	22.3825	21.2574	21.4139	20.9693	22.3868	18.513	18.8101	19.3028	18.4613	18.5929	18.597	18.5336	19.3313
P10493	Nid1	Nidogen-1	20.8042	20.3121	20.2078	20.1575	20.3777	20.1165	19.4309	19.1849	20.0762	19.9881	19.8945	19.4537	19.7595	19.8066	20.7359	19.8942	20.1496	20.4559	20.6733	19.9331	19.9867	19.5775	20.4352	19.2041	19.4637	19.6	19.5226	19.2406	19.3656	19.5738	19.0814
P10518	Alad	Delta-aminolevulinic acid dehydratase	19.8685	19.298	19.754	19.5094	19.4947	19.0455	18.6958	18.2765	19.3289	19.0394	18.5698	18.1726	18.8009	18.8071	19.7332	19.2183	19.2096	19.2849	20.2538	19.4443	19.2951	18.7896	19.9005	18.9383	19.446	19.6441	19.4301	19.2621	19.5291	19.592	19.2781
P10605	Ctsb	Cathepsin B	21.1239	20.4453	18.9232	19.1172	19.8192	20.1223	18.8738	19.2954	18.9224	19.9817	20.2466	19.5506	19.5285	19.9688	20.5919	19.234	20.4254	20.5563	19.3375	18.1125	18.7757	18.6145	19.0037	16.6662	17.1203	17.2954	16.8958	16.8825	16.783	17.0275	16.8199
P10630	Eif4a2	Eukaryotic initiation factor 4A-II	18.4357	18.0903	18.4864	18.1856	18.0965	17.7203	17.4725	17.3436	17.8246	17.3327	17.5135	16.8992	17.3832	17.5599	18.4467	17.4408	17.899	18.2554	18.5106	17.7171	17.8278	17.5021	18.4499	17.368	17.7662	17.8174	17.4762	17.3306	17.6182	17.725	17.4406
P10637	Mapt	Microtubule-associated protein tau	17.0712	16.4503	17.5481	16.5721	16.8591	16.5046	15.5972	14.97	16.707	16.2257	16.5266	16.3479	15.836	15.5882	16.9709	16.0701	16.1765	16.5811	17.6364	16.7488	17.0027	15.8073	17.4554	16.2535	16.6786	16.5902	16.7581	16.2748	16.7386	16.7624	16.3604
P10639	Txn	Thioredoxin	22.2522	21.8446	21.7655	21.7278	21.6112	21.5442	20.8842	21.1079	21.0368	21.4401	21.1305	20.4196	21.2799	21.2079	21.4685	20.9522	21.4358	21.6552	21.2702	20.9569	20.8306	20.6993	21.5699	20.5235	20.4847	20.7347	20.8855	20.528	20.6197	20.8451	19.9315
P10649	Gstm1	Glutathione S-transferase Mu 1	21.0997	20.3315	20.8615	20.1418	20.5035	20.1216	19.2311	19.3004	20.6858	20.1057	20.5734	18.8219	19.9418	19.9148	20.4807	20.5314	20.6958	20.7037	21.0526	20.897	20.4375	19.8474	21.0933	20.93	21.0117	21.1047	21.2207	20.7557	21.1469	21.2666	20.6774
P10711	Tcea1	Transcription elongation factor A protein 1	17.9985	17.211	17.6216	17.0135	17.2165	17.044	16.8807	16.6449	17.4667	16.7732	16.5767	16.1198	17.4452	17.076	17.236	16.9964	17.4966	17.6175	18.2038	17.1806	18.1466	17.3075	17.5292	NaN	NaN	NaN	NaN	NaN	NaN	NaN	NaN
P10810	Cd14	Monocyte differentiation antigen CD14	16.3956	16.5782	9.50582	12.7511	15.2584	15.9145	12.2566	16.0479	15.32	15.3655	15.3204	14.3594	15.0591	15.0478	15.7777	14.8738	17.7097	16.2588	14.9764	13.6093	14.7512	15.2613	14.3945	NaN	11.5876	12.3405	NaN	NaN	NaN	NaN	NaN
P10833	Rras	Ras-related protein R-Ras	19.0381	18.3648	18.2176	18.2141	18.6724	18.4433	17.5349	17.7064	18.0693	18.34	17.5453	17.7983	18.2793	17.8247	18.7985	17.9659	18.5039	18.5102	18.5097	17.7658	17.9179	17.4954	18.4226	16.5337	16.7987	17.1735	17.0492	16.923	17.0501	17.3113	16.9336
P10852	Slc3a2	4F2 cell-surface antigen heavy chain	18.2247	17.4623	16.849	17.321	17.5197	17.3628	16.1237	16.8165	16.799	17.377	16.75	17.1492	16.2466	16.6475	17.3319	16.5727	17.3774	17.6373	17.1224	16.4441	16.2492	16.0029	16.7846	14.8307	15.1478	15.3321	15.0729	14.7297	15.1501	15.7355	15.1844
P10853	Hist1h2bf	Histone H2B type 1-F/J/L	26.3498	25.9139	25.5596	25.425	26.2099	25.293	24.4077	25.2629	25.3119	25.2653	25.1101	25.0873	25.5401	24.9483	26.1392	25.1605	26.0682	25.9473	25.7931	24.8664	25.1341	24.877	25.5565	23.6191	23.887	24.2373	23.8668	23.7076	23.6628	24.2252	23.8778
P10922	H1f0	Histone H1.0	21.2401	20.8188	20.9844	20.7619	21.0323	20.4218	20.1476	19.9341	20.664	20.3246	20.1259	20.1271	20.5269	20.6053	20.9888	20.587	20.6963	20.5495	21.0683	20.4633	20.573	20.2598	20.9203	19.921	20.0535	20.0559	20.0271	19.8115	19.9384	20.1426	19.8934
P11031	Sub1	Activated RNA polymerase II transcriptional coactivator p15	18.4988	18.008	17.4229	17.7998	17.8793	17.885	16.9999	17.6675	17.5989	17.837	17.657	16.4758	18.3802	17.6667	18.8081	17.873	18.4062	18.2295	17.7674	17.0126	17.4116	16.8361	17.6079	15.4038	15.7039	16.5117	16.2757	15.3111	15.5237	15.6501	15.668
P11087	Col1a1	Collagen alpha-1(I) chain	25.8603	25.3256	24.8429	25.2729	25.3328	25.2639	24.7541	25.2162	25.0692	25.5748	25.2823	25.2421	25.5375	25.4739	24.8381	24.8398	25.4707	24.9859	24.9454	24.5401	24.8919	24.4592	24.6215	24.3348	24.0503	23.823	23.7299	23.8735	23.7021	23.8908	24.1828
P11088	Flg	Filaggrin (Fragment)	NaN	16.9154	12.5604	17.8131	18.0204	9.91646	14.9885	10.0433	15.9067	16.4763	16.3126	14.02	NaN	NaN	14.1947	16.6863	14.779	14.4216	NaN	18.5484	15.6302	14.5089	16.236	16.4928	NaN	NaN	NaN	NaN	13.2268	NaN	18.0647
P11103	Parp1	Poly [ADP-ribose] polymerase 1	17.1945	16.396	16.2506	16.3504	16.3011	16.1918	14.95	15.4196	16.1152	16.2358	15.3466	14.1316	15.7744	15.9935	16.9879	15.8342	16.7075	16.8232	16.5013	16.6477	15.995	15.1302	16.4364	14.4306	15.7656	15.2262	20.752	NaN	14.9085	15.2419	15.3008
P11152	Lpl	Lipoprotein lipase	18.2382	17.2115	16.4917	15.6158	16.6801	16.6396	14.5966	14.8297	16.1507	16.9054	16.5738	15.5718	15.5046	16.3938	17.8104	15.9449	17.1138	18.0487	17.2352	16.5271	16.7088	15.7484	17.0114	14.6885	14.9636	15.2777	15.633	14.8881	14.8078	15.6138	14.3607
P11247	Mpo	Myeloperoxidase	17.7315	17.3071	17.3531	15.392	15.3349	15.573	14.7448	18.1518	13.6938	17.7633	17.97	15.2727	13.583	15.6928	16.5605	16.8748	21.1698	18.0954	16.6938	17.766	16.3816	14.7384	17.0952	NaN	NaN	15.673	17.6284	NaN	14.7424	15.9459	15.858
P11276	Fn1	Fibronectin	22.6523	22.1075	20.195	21.2119	21.2427	21.9434	20.2315	20.5578	19.303	21.8009	21.1954	21.0789	21.3443	21.736	22.4506	19.9361	21.9356	22.7834	20.6778	18.9889	19.7453	19.7271	20.1609	17.1417	17.5714	17.6573	17.3073	17.3223	17.4169	17.9421	17.4776
P11352	Gpx1	Glutathione peroxidase 1	20.1257	19.9727	19.2119	19.4046	19.5463	19.5406	18.7643	19.3928	19.1237	19.716	18.9697	18.4973	19.3699	19.5075	19.6854	19.082	20.2181	20.0719	19.5679	18.9785	18.9225	18.7076	19.3398	17.9492	17.9944	18.3248	18.0654	18.1005	18.0444	18.2659	18.1821
P11404	Fabp3	Fatty acid-binding protein, heart	21.9111	21.7174	23.1097	22.2555	22.9138	21.5212	20.9646	20.7826	22.5396	21.149	21.3516	21.0455	21.1486	20.9859	21.6384	21.7274	21.5068	21.3082	23.6314	22.8824	22.9581	22.3738	23.4174	23.4924	24.1458	23.8764	23.8283	23.7181	23.7785	24.3119	23.6114
P11438	Lamp1	Lysosome-associated membrane glycoprotein 1	18.5953	18.3647	17.5644	17.5992	18.2022	18.0158	17.2919	17.772	17.4704	18.2002	18.1546	17.2724	17.9841	18.3703	18.4302	17.621	18.3303	18.4876	18.1636	17.1213	17.2804	17.0675	17.6122	16.2586	16.6715	16.6987	16.4676	16.4083	16.4795	16.3853	16.2413
P11499	Hsp90ab1	Heat shock protein HSP 90-beta	23.3994	22.9532	23.0009	22.5892	22.9004	22.5216	21.7957	21.7504	22.3972	22.5861	22.4734	21.7814	22.4603	22.3656	23.2854	22.4472	22.9631	23.1357	23.1245	22.2625	22.6293	21.9908	23.1781	21.4782	21.8099	21.8234	21.88	21.5078	21.8051	21.9118	21.6173
P11531	Dmd	Dystrophin	19.7728	19.4517	19.9654	19.4655	19.7894	19.136	18.655	18.3031	19.6261	19.0169	18.7938	18.2887	18.9257	18.7383	19.6991	19.3008	19.3783	19.5032	20.1532	19.6972	19.6122	19.0665	20.068	19.0979	19.4307	19.4717	19.5518	19.2777	19.4193	19.6727	19.1407
P11672	Lcn2	Neutrophil gelatinase-associated lipocalin	16.145	16.8603	14.0509	14.5855	NaN	14.6454	13.0184	16.6709	13.1625	16.6879	16.5802	13.9924	14.3236	14.4162	14.0339	15.2539	19.2002	16.2156	14.7867	NaN	14.7298	12.565	NaN	NaN	NaN	NaN	NaN	NaN	NaN	NaN	NaN
P11688	Itga5	Integrin alpha-5	17.5622	17.0655	16.7454	16.8811	16.7274	16.8479	16.132	16.4175	16.1542	17.2502	15.9425	16.4618	16.2567	16.5251	17.1187	15.6974	16.9485	17.1089	16.2301	15.708	15.7793	15.6183	16.2471	NaN	NaN	NaN	NaN	14.1948	NaN	NaN	15.0759
P11725	Otc	Ornithine carbamoyltransferase, mitochondrial	16.0156	15.5769	15.0274	15.22	NaN	14.7254	13.5889	14.4052	12.9614	15.1268	13.5206	NaN	13.8643	NaN	16.172	15.4935	16.1498	16.5126	15.8457	15.551	14.5182	NaN	11.4454	NaN	NaN	NaN	NaN	13.2669	NaN	NaN	NaN
P11798	Camk2a	Calcium/calmodulin-dependent protein kinase type II subunit alpha	17.083	16.1546	16.9354	15.5042	15.9113	15.5507	14.6809	14.4859	16.153	16.5993	16.0697	15.1139	14.6179	15.2606	16.9051	16.0467	16.176	17.1828	17.5927	17.5547	16.7156	15.2999	16.9518	16.0748	17.1408	17.124	17.4195	16.8212	17.0893	17.5445	16.7302
P11835	Itgb2	Integrin beta-2	17.8093	17.3032	15.3218	16.0322	16.3581	16.7133	15.5311	16.8534	16.3378	16.6877	16.8523	16.4016	16.7413	16.3241	16.7332	15.9016	18.4028	17.5024	15.9568	14.9115	16.0179	14.9717	15.5888	NaN	NaN	14.0616	14.1793	13.6365	13.3851	15.7755	14.4055
P11859	Agt	Angiotensinogen	17.9225	16.8837	14.8905	15.3277	15.8412	16.1629	14.4984	15.9763	15.2339	15.8544	15.2271	16.5765	15.9725	15.3729	17.5078	14.4537	16.9435	17.7874	16.1247	15.2465	14.6778	14.9681	15.9708	NaN	NaN	12.754	NaN	14.525	NaN	13.1732	17.1768
P11930	Nudt19	Nucleoside diphosphate-linked moiety X motif 19	16.3236	15.6146	16.1055	15.9006	16.1251	13.3199	NaN	12.5509	16.0836	15.6882	13.698	12.2089	15.2671	14.9598	16.1729	16.1834	15.3566	15.9098	16.6526	15.9425	15.6253	15.1528	16.3488	13.1578	13.8535	15.0792	14.4602	14.16	14.8347	14.2485	14.155
P11983	Tcp1	T-complex protein 1 subunit alpha	19.1917	18.7633	18.4863	18.5455	18.5285	18.3771	17.4098	17.4508	18.0626	18.0161	17.7267	17.478	17.8137	17.9332	18.9117	17.7302	18.6998	19.013	18.8129	17.9094	17.8394	17.4523	18.7108	16.7179	17.1625	17.3353	17.3934	17.0655	17.2258	17.274	17.1878
P12023	App	Amyloid-beta A4 protein	15.0615	15.1883	14.527	14.479	14.4503	15.1135	NaN	13.7066	14.2141	NaN	14.8386	13.6769	14.3137	NaN	15.0485	NaN	15.0297	15.2469	14.6708	13.9816	NaN	NaN	NaN	NaN	NaN	NaN	NaN	NaN	NaN	NaN	NaN
P12242	Ucp1	Mitochondrial brown fat uncoupling protein 1	15.7587	11.9805	NaN	NaN	NaN	13.9927	12.6316	NaN	NaN	NaN	14.873	NaN	10.8419	12.3246	12.3588	15.1962	13.3475	17.6053	14.7092	16.4437	NaN	NaN	14.0046	NaN	NaN	15.8185	NaN	NaN	NaN	NaN	NaN
P12246	Apcs	Serum amyloid P-component	20.9888	20.269	18.7371	19.4096	20.2418	20.1452	18.1715	19.5593	18.7644	20.2142	20.9474	19.9373	20.2892	20.7119	20.511	18.6854	21.0606	20.5731	19.249	17.9113	18.8745	18.4315	18.7401	16.6828	17.5495	16.6299	17.305	17.0724	17.2729	17.5116	17.4087
P12265	Gusb	Beta-glucuronidase	18.8446	17.2981	16.7938	17.0369	17.5558	17.7994	16.426	16.8011	16.4545	17.8661	17.576	17.2222	17.1945	17.6052	18.436	16.3093	18.5851	18.4323	17.0683	15.7032	16.1802	15.9449	16.7541	12.8544	13.2435	14.263	13.1595	14.5733	13.4479	13.7959	15.0384
P12367	Prkar2a	cAMP-dependent protein kinase type II-alpha regulatory subunit	18.1448	17.7257	18.0996	17.4444	17.733	16.8554	16.0608	15.9577	16.6695	16.6193	16.0574	15.6515	16.4135	16.5933	18.0022	17.1788	17.3739	18.1966	18.5084	18.0959	17.3296	16.5846	18.3981	17.2246	18.0642	18.2209	18.3104	17.9117	18.2341	18.4252	17.7678
P12382	Pfkl	ATP-dependent 6-phosphofructokinase, liver type	21.8705	21.3366	21.3781	21.0978	21.2139	20.8581	20.1759	20.032	20.9677	20.9793	20.9272	20.0223	20.5367	20.3286	21.4737	20.7361	21.3303	21.5224	21.6629	20.9555	20.798	20.3711	21.3612	21.4681	21.5045	21.318	21.5682	21.6042	21.6729	21.8046	20.9519
P12787	Cox5a	Cytochrome c oxidase subunit 5A, mitochondrial	21.9231	21.5869	22.3431	21.8083	22.1435	20.9933	20.3512	20.4242	21.7136	21.1001	21.0931	20.325	20.7618	20.4786	21.4214	20.8626	21.4669	21.144	23.0563	22.1329	22.1364	21.1324	22.5672	22.0817	22.3884	22.424	22.4135	22.2231	22.3172	22.7554	22.15
P12815	Pdcd6	Programmed cell death protein 6	18.4504	17.9126	17.6109	17.4532	17.7064	16.9064	15.819	16.795	17.6984	17.2319	16.6373	15.3519	16.3361	16.4313	18.3136	16.7221	18.1505	18.177	18.2534	17.4596	17.1739	16.4504	17.8702	15.6371	16.4431	16.7626	16.5005	16.0065	16.2005	16.9171	16.4801
P12970	Rpl7a	60S ribosomal protein L7a	20.6374	20.2701	19.988	20.1868	20.1446	19.928	19.4222	19.5959	19.742	20.0016	20.1198	19.7481	20.0277	20.038	20.6518	19.7701	20.243	20.335	20.0711	19.1681	19.6038	19.2586	20.0611	18.1787	18.3608	18.4799	18.3614	18.2461	18.4708	18.506	18.3021
P13020	Gsn	Gelsolin	22.3471	21.8041	20.5626	20.8548	20.9228	21.5837	19.9013	20.7827	20.3194	21.7128	21.3537	21.4829	21.0536	21.4628	21.8633	20.3638	21.9414	21.8797	20.9545	19.6782	20.3767	20.0314	20.688	18.4608	18.9427	18.8136	18.4276	18.3653	18.6885	18.924	18.7776
P13412	Tnni2	Troponin I, fast skeletal muscle	23.733	23.4057	24.5739	23.5591	24.0406	22.8554	22.5347	22.2444	23.7733	22.8838	22.747	21.9202	22.5957	22.6282	23.3522	23.1672	22.9322	23.2547	24.0807	23.7501	23.5623	23.0978	24.0778	24.5459	24.665	24.6084	24.9589	24.4012	24.7857	25.1841	24.357
P13439	Umps	Uridine 5'-monophosphate synthase	15.8085	15.7496	14.5095	14.1623	15.0707	14.8132	14.6721	13.5219	14.4452	13.1636	14.3304	14.1699	14.3457	14.4163	15.3999	13.9827	15.2243	15.4771	15.1108	13.9126	14.1584	13.2512	14.1037	12.1689	NaN	12.7873	NaN	NaN	NaN	12.7225	NaN
P13504	Il1r1	Interleukin-1 receptor type 1	21.0015	20.4458	21.1459	20.6071	20.2275	19.661	18.6546	18.3065	19.6438	19.7179	18.7976	17.5464	19.2727	18.9525	21.2682	20.0005	20.4885	21.4873	22.1829	21.6525	21.6125	19.4163	21.3758	20.5023	21.0746	21.4273	21.127	20.8918	21.2323	21.5854	20.9264
P13516	Scd1	Acyl-CoA desaturase 1	17.1704	15.9574	16.1753	16.6934	16.6795	16.6615	15.5048	14.4845	17.1102	15.8101	17.2049	15.2732	15.5601	16.8725	17.0771	17.8621	16.3905	15.7919	16.9861	16.3529	16.427	15.4342	16.7066	14.3743	14.8324	15.3781	14.7055	13.9782	15.0036	14.778	14.3751
P13541	Myh3	Myosin-3	23.7427	23.555	23.3972	22.9887	24.334	23.37	22.2087	21.3982	21.8507	23.1624	23.5058	22.0318	21.1064	22.6054	23.9297	21.8063	23.6551	23.3086	23.2433	21.9223	22.4819	21.9774	23.6522	22.7858	22.5183	23.3022	23.7414	23.2968	22.9961	23.3657	23.279
P13542	Myh8	Myosin-8	25.7228	25.4858	25.9307	25.0824	25.6403	24.9404	24.2295	23.905	25.0081	24.9015	24.8151	24.1194	24.1538	24.6596	25.6249	24.6353	25.2729	25.5241	25.8989	25.4005	25.1982	24.5621	25.8529	26.3677	26.4964	26.3022	26.5556	26.08	26.473	26.6153	26.116
P13595	Ncam1	Neural cell adhesion molecule 1	17.8935	17.35	16.8586	16.789	16.8833	16.916	15.9087	16.3117	16.0633	16.5706	16.651	15.3401	16.7727	17.1855	17.3555	16.1484	17.298	17.6495	16.9464	15.8164	16.3509	15.8061	16.905	14.9741	15.3902	15.5264	14.4803	15.4988	15.0461	14.9837	15.4943
P13634	Ca1	Carbonic anhydrase 1	17.4674	17.4725	16.6568	15.6141	17.1431	16.6908	15.5772	16.3263	17.421	16.9975	16.7792	17.1268	16.691	17.2894	16.2354	15.5195	17.3468	17.7377	16.7751	16.4616	17.5198	15.9744	16.424	15.4939	16.224	16.241	15.3735	15.701	16.2473	16.3897	15.5413
P13707	Gpd1	Glycerol-3-phosphate dehydrogenase [NAD(+)], cytoplasmic	22.2756	21.6468	22.3737	22.1897	21.99	21.4273	21.1554	20.6419	22.3895	21.6251	21.4843	21.0297	21.5318	21.6247	22.3011	22.5202	21.5618	21.9324	22.4426	22.0814	21.8459	21.6401	22.2044	22.1039	22.4965	22.5965	22.4956	22.2123	22.5666	22.8054	22.0985
P13864	Dnmt1	DNA (cytosine-5)-methyltransferase 1	15.9372	11.6445	14.7759	10.6264	14.9548	15.0063	14.1634	14.733	12.0333	12.8922	13.8226	10.8008	13.8209	12.1446	15.9231	14.4199	15.6698	15.1142	14.7035	13.0865	13.7371	13.6965	13.8363	NaN	NaN	NaN	NaN	NaN	NaN	NaN	NaN
P14069	S100a6	Protein S100-A6	21.4774	20.773	20.2451	20.4128	20.4399	20.192	19.2031	20.281	19.953	20.976	20.2088	20.6338	20.5963	20.8568	21.0512	20.0549	20.908	20.5266	20.0276	19.179	19.5169	19.3642	19.7651	18.3603	18.5043	18.5575	18.296	18.5546	18.0458	18.9707	18.5672
P14094	Atp1b1	Sodium/potassium-transporting ATPase subunit beta-1	19.3511	19.0525	19.7578	19.1599	19.847	18.992	18.2533	18.0177	19.2402	18.4596	18.5799	18.3954	18.3973	18.2441	19.053	18.5352	19.0675	18.8121	20.3397	19.452	19.7484	19.1129	20.0967	18.7333	19.0331	18.9795	19.2156	19.1585	18.9545	19.3357	18.7105
P14106	C1qb	Complement C1q subcomponent subunit B	16.8119	16.0778	16.0376	15.2376	16.047	16.1219	15.2048	17.4626	16.6474	16.4103	16.3005	15.6378	17.3612	16.6654	16.9852	15.6448	16.8822	16.7618	15.0955	15.0734	15.3639	14.7813	14.6972	NaN	NaN	NaN	NaN	NaN	NaN	NaN	NaN
P14115	Rpl27a	60S ribosomal protein L27a	22.0686	21.714	21.5393	21.7593	21.7049	21.3673	20.941	20.9932	21.0274	21.4306	20.8157	20.8661	21.3022	21.1825	22.0344	20.8042	21.7005	21.8897	21.6631	20.9661	20.9551	20.6886	21.6103	19.6249	19.9125	20.2005	19.9792	19.8738	20.0364	20.1205	20.095
P14131	Rps16	40S ribosomal protein S16	22.2913	21.8685	21.6411	21.8081	21.6582	21.7485	21.1773	21.2478	21.2259	21.6223	21.3188	21.2104	21.4152	21.5616	22.1397	21.2366	21.5816	21.9943	21.68	20.7865	21.1059	20.859	21.6312	19.6964	19.9347	20.1916	19.8782	19.8408	19.9839	20.0964	19.858
P14142	Slc2a4	Solute carrier family 2, facilitated glucose transporter member 4	17.3068	16.7643	17.2457	16.3656	17.5351	16.4652	14.3601	15.0774	16.9415	16.2948	15.9904	13.8632	14.5934	13.8917	17.3576	16.6658	16.1741	16.8262	18.2708	17.0955	17.2699	16.4485	18.0346	15.8699	16.3837	16.5121	16.7657	16.3691	16.5203	16.9468	16.1185
P14148	Rpl7	60S ribosomal protein L7	21.219	20.7761	20.5909	20.6577	20.5986	20.3279	19.7744	19.9006	20.2021	20.4778	20.2795	19.9904	20.1739	20.4358	21.153	20.1846	20.7782	20.742	20.7664	19.7562	20.1878	19.7493	20.6511	18.8203	19.168	19.3437	18.8726	18.9006	19.1525	19.3114	18.9559
P14152	Mdh1	Malate dehydrogenase, cytoplasmic	23.2342	22.9054	23.8619	23.3034	23.7479	22.5052	22.2612	21.9877	23.3218	22.4367	22.5844	22.2121	22.3355	22.3612	22.9801	23.072	22.7422	22.7913	24.1187	23.4622	23.4771	22.9061	24.0229	23.9526	24.1579	24.1353	24.1445	23.9061	23.9488	24.2906	23.7187
P14206	Rpsa	40S ribosomal protein SA	21.5879	21.0932	20.8707	21.0035	21.0342	20.6236	19.6874	20.2771	20.0929	19.9852	19.7087	19.6292	20.2073	20.1911	21.4377	20.0968	21.0176	21.2936	21.1079	20.1637	20.3846	19.3179	20.9749	18.7813	19.3369	19.5337	19.2612	19.2385	19.379	19.4826	19.2299
P14211	Calr	Calreticulin	21.986	21.2843	20.7586	20.7523	21.0581	21.063	19.732	20.3368	20.4564	21.2233	21.2332	19.8772	21.2242	21.2254	21.796	20.7173	21.5891	21.759	21.1373	20.0069	20.6599	20.009	20.9469	18.78	19.2766	19.1344	19.0491	18.752	19.0944	19.1586	18.8113
P14231	Atp1b2	Sodium/potassium-transporting ATPase subunit beta-2	17.8559	17.6167	18.1114	17.9003	17.3356	17.2364	17.0944	16.6111	17.9954	17.1194	17.0173	16.2472	16.8505	16.6132	17.4967	17.1952	17.4039	17.5581	18.2091	17.6598	17.4501	17.2922	17.7079	17.3707	17.302	17.9003	17.6737	17.6217	17.8946	17.7451	17.4107
P14427	H2-D1	H-2 class I histocompatibility antigen, D-P alpha chain	18.268	17.7574	16.8026	16.4376	17.409	17.1762	15.3951	17.1895	18.3854	18.0221	16.8574	15.3908	19.6364	17.6605	18.3576	17.5199	18.0906	17.4745	17.2058	16.8712	18.0406	15.963	17.2578	15.0183	14.8063	15.3779	NaN	14.167	15.4861	16.237	15.2547
P14576	Srp54	Signal recognition particle 54 kDa protein	17.473	16.5817	16.5809	16.205	16.7875	15.8545	14.88	15.4062	16.2135	16.2166	14.4154	11.9051	16.0561	13.9229	17.7053	15.0263	17.0214	17.3867	17.3785	16.1644	16.0934	15.8662	17.0627	14.6997	15.1362	15.2424	15.3844	14.5857	15.2661	15.1486	14.6682
P14602	Hspb1	Heat shock protein beta-1	22.0295	21.6411	21.8555	21.5966	22.1128	21.2109	20.2116	19.8543	20.9809	20.8813	20.6124	20.0541	20.5926	20.4167	21.5559	20.2487	21.2946	21.185	22.1779	20.9769	21.2236	20.5081	22.133	19.8065	20.0978	20.3255	20.0592	20.0147	20.0345	20.3946	19.9162
P14685	Psmd3	26S proteasome non-ATPase regulatory subunit 3	18.9344	18.5824	18.4171	18.3469	18.4701	18.4453	17.739	17.7809	17.9906	18.1654	18.2814	17.4428	18.0327	18.0863	18.7443	18.0494	18.6937	18.7043	18.5655	17.9445	18.1761	17.6591	18.5776	17.2401	17.4873	17.5857	17.5164	17.4546	17.5365	17.5772	17.4118
P14733	Lmnb1	Lamin-B1	21.311	20.8582	20.7559	20.5393	20.916	20.4929	19.7232	20.2043	20.6059	20.6884	20.5483	19.7644	20.5339	20.5612	21.069	20.4232	21.0764	20.824	20.94	20.0325	20.4192	19.9251	20.8973	19.086	19.2716	19.6061	19.3081	19.0496	19.2636	19.5804	19.1367
P14824	Anxa6	Annexin A6	22.9556	22.5321	22.7945	22.3859	22.7482	22.1453	21.5227	21.3462	22.2351	21.9535	21.8075	21.2396	21.7654	21.9677	22.5994	21.9364	22.5078	22.5602	23.0601	22.2677	22.2925	21.6932	22.7791	21.9099	22.2029	22.3484	22.2688	22.0997	22.2472	22.4895	22.0411
P14847	Crp	C-reactive protein	17.3579	16.8181	14.7084	15.5279	15.6883	16.7498	11.802	15.8666	NaN	16.9239	16.3746	15.1301	15.7781	15.9253	17.2323	14.5683	16.9264	17.2438	15.9076	14.6423	15.3597	13.9138	17.1056	NaN	NaN	14.9333	NaN	NaN	NaN	NaN	NaN
P14869	Rplp0	60S acidic ribosomal protein P0	21.3869	21.0047	20.7269	20.8615	20.7901	20.5786	19.9111	20.0651	20.1299	20.5048	20.2618	20.0862	20.3824	20.3566	21.221	20.1094	20.8145	20.9453	20.7787	19.9152	20.2653	19.757	20.8861	18.8295	19.2165	19.361	19.2545	19.0077	19.2835	19.3427	19.1134
P14873	Map1b	Microtubule-associated protein 1B	20.4889	19.9762	19.5947	19.5305	19.7367	19.8065	18.6439	18.8788	19.2586	19.5795	19.1777	18.7922	19.3328	19.4469	20.1516	18.9893	19.8325	20.1491	20.004	19.0116	18.8696	18.4597	19.8944	18.3663	18.5299	18.518	17.9687	18.0763	17.9211	18.4979	17.8234
P14901	Hmox1	Heme oxygenase 1	18.2379	16.7234	15.2666	17.2189	16.044	15.0674	14.4215	16.6449	16.7777	16.988	16.4019	15.1177	16.1777	16.4269	17.514	15.236	18.1985	17.5573	16.5879	15.6696	16.0681	13.9773	16.1609	NaN	NaN	NaN	NaN	NaN	16.3196	NaN	14.5891
P15089	Cpa3	Mast cell carboxypeptidase A	19.6692	19.2651	18.7753	19.5693	19.4455	18.4503	18.56	18.5193	19.1536	19.2037	18.8749	18.7181	18.8267	18.8897	18.4965	19.3313	18.8948	18.1764	19.4865	18.9971	18.4919	18.1157	19.114	18.2605	18.6678	19.0084	18.4753	18.5168	18.5477	18.6225	18.5931
P15105	Glul	Glutamine synthetase	20.1782	18.6743	18.6334	19.3666	19.404	18.8643	18.1359	17.0374	19.7607	18.8433	18.7222	17.8953	19.1027	19.1078	19.889	20.046	18.5266	19.2234	19.4791	18.982	18.9799	18.622	19.1602	17.3846	17.3147	17.9292	17.1532	17.265	17.6221	17.1732	17.0249
P15327	Bpgm	Bisphosphoglycerate mutase	15.7483	15.8689	15.9252	15.2412	15.7023	15.067	14.8742	15.2908	16.1475	15.6908	15.4754	15.4968	14.7202	15.4757	15.2941	14.9929	14.9534	15.5348	16.104	15.2177	16.0439	14.9702	15.3666	15.539	16.1068	15.9483	15.6145	15.1278	15.7619	16.2219	15.2324
P15331	Prph	Peripherin	19.2048	17.9587	17.7839	17.9188	18.052	17.9783	17.3139	17.5778	18.0924	18.0595	17.8377	17.5597	18.1157	18.0302	18.1749	18.0503	17.8859	18.0679	18.385	18.0368	17.6623	16.9242	17.9348	18.1478	17.8906	18.2322	17.8583	17.8687	17.4138	18.2312	16.8099
P15379	Cd44	CD44 antigen	19.4973	17.5963	16.3362	16.7268	16.9789	17.1132	15.162	17.0126	17.645	18.6054	17.1891	16.3903	17.9888	18.1804	18.9605	17.1525	19.2394	18.7434	17.9082	16.2483	17.0718	15.5981	17.295	NaN	NaN	14.3981	NaN	NaN	NaN	14.7842	NaN
P15501	Sbp	Prostatic spermine-binding protein	NaN	15.934	15.3459	17.0419	12.8208	12.0238	17.3741	13.249	12.1586	NaN	NaN	NaN	NaN	NaN	13.0757	15.2152	13.4747	NaN	14.0559	14.7823	NaN	14.2479	16.108	NaN	NaN	NaN	14.9337	NaN	13.0951	14.2493	16.9266
P15508	Sptb	Spectrin beta chain, erythrocytic	18.0207	17.7898	18.0449	17.4691	17.9523	17.2692	16.2907	16.3552	17.797	17.0882	16.9768	15.4691	17.0399	16.9129	17.8725	16.913	17.7781	18.0943	18.4979	17.8345	17.8545	16.8694	18.2947	16.9904	17.4514	17.5511	17.5569	17.3153	17.3516	17.6568	17.1677
P15532	Nme1	Nucleoside diphosphate kinase A	18.4943	16.8651	17.2175	14.3361	16.473	16.1524	10.6922	11.5289	15.0529	15.0029	15.6737	11.6058	13.3294	14.9279	19.5952	16.665	16.2551	19.6826	19.5374	17.7155	16.2142	13.7692	18.6332	NaN	15.1241	13.5183	16.287	13.8955	14.8811	15.0445	14.4228
P15626	Gstm2	Glutathione S-transferase Mu 2	21.6961	21.0482	21.4787	21.158	21.2199	20.8753	20.3084	20.2533	21.1638	21.0164	20.9808	20.0889	20.8495	20.9392	21.3335	21.2925	21.243	21.4919	21.5763	21.5455	20.9633	20.6172	21.7427	21.5157	21.5594	21.8145	21.8338	21.4756	21.8391	21.9512	21.2614
P15864	Hist1h1c	Histone H1.2	24.3988	24.1185	23.7398	23.9573	24.0474	23.7777	23.3559	23.838	23.927	23.9857	24.0416	23.8838	23.9424	23.8853	24.143	24.0163	24.4262	23.9584	24.0359	23.1397	23.6878	23.4335	23.9223	21.9196	21.8578	22.4348	22.0977	21.9923	21.9706	22.2047	22.2055
P16015	Ca3	Carbonic anhydrase 3	25.4981	24.5282	25.227	24.3798	25.0786	24.3779	23.6284	22.5618	24.4537	24.3544	24.7336	22.6643	24.1211	23.9657	25.7094	24.822	24.5586	25.1032	25.5635	24.8499	24.9602	24.1025	25.8105	23.4284	23.9061	23.953	24.0076	23.621	23.817	23.7746	23.2548
P16045	Lgals1	Galectin-1	23.6894	23.2789	22.9415	22.6075	22.8994	22.8717	21.6828	21.9458	22.2931	22.6099	22.18	21.7241	22.144	22.4826	23.5042	22.2349	23.3652	23.2243	23.2125	22.2114	22.5051	21.8132	22.9356	20.3466	21.1195	21.1724	21.0167	20.9629	21.2187	21.3099	20.8917
P16110	Lgals3	Galectin-3	20.8027	20.4486	18.2032	19.0014	19.1767	19.8764	17.9357	19.5419	18.2842	20.1255	20.303	20.1633	19.2028	19.9246	20.1255	18.9037	20.3985	20.1785	18.6741	17.5623	18.2074	18.0505	18.1248	14.9302	15.3866	15.2706	14.3915	15.3347	14.9079	14.6998	16.5724
P16125	Ldhb	L-lactate dehydrogenase B chain	19.8203	19.6376	21.0241	20.2612	21.0496	19.2806	18.5041	18.5739	20.3769	19.3466	19.4472	19.0363	18.5791	18.758	19.3392	19.534	19.544	19.1097	21.8836	20.9199	20.9403	20.1808	21.4343	21.7213	21.8906	21.9799	22.1091	21.8021	21.7611	22.1845	21.5926
P16254	Srp14	Signal recognition particle 14 kDa protein	18.2196	17.3168	17.3569	17.7018	17.7294	17.1431	15.9064	15.5369	17.0577	17.1985	16.7417	13.8343	16.219	15.7136	17.6906	15.4774	16.114	17.137	17.1588	16.798	16.7855	16.1183	17.1542	15.0929	15.8207	15.8325	15.9469	15.4456	15.5391	15.1258	15.7596
P16330	Cnp	2',3'-cyclic-nucleotide 3'-phosphodiesterase	17.2677	16.5979	16.0135	16.4328	16.4005	16.5037	16.1334	15.8281	16.2353	16.1572	16.1458	15.7739	16.2398	16.1213	16.2876	16.1565	16.1782	16.7684	16.6142	16.3249	15.903	15.0387	16.0913	15.8339	15.5612	15.8022	15.0643	15.57	14.9191	15.6468	14.8427
P16332	Mmut	Methylmalonyl-CoA mutase, mitochondrial	18.487	17.9148	18.505	18.2674	18.5632	17.547	17.0013	16.4195	18.1012	17.3675	16.6081	16.7378	17.5096	17.0402	17.8639	17.5101	17.7352	17.619	18.669	18.1554	17.8439	17.2287	18.5595	17.6887	17.6476	17.9887	18.071	17.7245	17.9948	17.9864	17.6453
P16406	Enpep	Glutamyl aminopeptidase	17.3167	15.7081	15.8494	16.4034	17.0419	16.5406	13.6866	15.1508	15.9888	15.9133	14.339	14.2651	14.491	14.5583	16.6502	15.7598	15.7463	16.7739	17.23	16.1463	16.1336	11.3281	16.936	NaN	15.0932	15.4708	14.401	13.7887	NaN	15.3882	14.4819
P16460	Ass1	Argininosuccinate synthase	16.3441	14.0879	14.0249	13.5619	14.9437	15.5606	14.7534	16.7259	15.0878	16.1353	15.2575	15.6273	15.3166	16.1582	16.394	14.6822	16.3561	16.1267	15.1092	14.1662	14.0763	14.1491	16.0152	NaN	NaN	NaN	NaN	NaN	14.7967	11.2185	14.4381
P16546	Sptan1	Spectrin alpha chain, non-erythrocytic 1	20.0843	19.5608	19.3139	19.3098	19.5876	19.2503	18.3137	18.5584	19.1532	19.2802	19.103	18.4179	18.9012	19.1763	19.7845	19.0373	19.5764	19.5772	19.7902	18.7886	19.1303	18.6147	19.5376	17.6453	17.9698	18.0741	17.9691	17.7182	17.7292	18.2249	17.7482
P16675	Ctsa	Lysosomal protective protein	19.4093	18.7334	17.2971	17.7292	18.293	18.2806	17.1763	17.9565	17.2592	18.3306	18.4263	17.5866	18.5649	18.4409	18.8659	17.6326	18.6112	18.4665	17.3781	16.4383	17.2491	16.7743	17.211	15.2307	15.0638	15.4901	15.5484	14.9295	15.9015	15.438	15.4719
P16858	Gapdh	Glyceraldehyde-3-phosphate dehydrogenase	26.0974	26.0432	26.7817	25.9823	26.2541	25.1998	25.03	24.7418	25.9326	24.8687	24.8148	24.5298	25.0406	24.8462	25.7439	25.3844	25.6702	25.7755	26.612	26.1671	25.8942	25.2548	26.4682	26.6901	26.8183	26.7168	26.8502	26.5269	26.6656	27.0106	26.5511
P17047	Lamp2	Lysosome-associated membrane glycoprotein 2	20.6596	20.326	19.2439	19.8466	19.9843	19.6275	18.9031	19.608	18.9287	19.862	18.4643	19.1066	19.3303	19.7493	20.2302	18.7687	20.0066	20.1912	19.3946	18.4894	18.5753	18.4724	19.1128	16.6043	16.9016	17.2981	16.7744	16.9677	16.7991	17.364	17.5763
P17095	Hmga1	High mobility group protein HMG-I/HMG-Y	17.9994	17.3846	17.5107	17.3529	17.402	16.9115	16.3734	16.8704	17.2237	17.0637	17.2947	17.221	16.6057	16.6007	17.3991	16.9453	17.4146	17.1278	17.3814	16.3874	16.685	16.0277	17.1335	15.107	15.7164	15.4978	15.6293	15.2162	15.7486	16.152	15.2806
P17156	Hspa2	Heat shock-related 70 kDa protein 2	17.5301	17.076	17.4265	16.9827	17.3551	16.7062	16.2873	15.9441	16.9217	16.4033	15.8447	16.4239	16.3987	15.8714	17.0974	15.8096	17.0025	16.8545	17.5175	16.5132	16.7189	16.3819	17.3305	15.1913	15.5982	15.5745	15.754	15.281	15.1472	16.2867	15.4015
P17182	Eno1	Alpha-enolase	25.0629	24.7435	24.9113	24.5125	24.7604	23.9805	23.4566	23.5821	24.3437	23.8306	23.7727	23.1951	23.8351	23.5945	24.9433	24.3326	24.5673	24.7674	24.9664	24.395	24.0482	23.6268	24.8675	23.9348	24.312	24.4768	24.433	24.0717	24.3898	24.6776	24.0079
P17183	Eno2	Gamma-enolase	21.8858	21.3272	21.7529	21.0705	21.5388	19.9783	19.5862	19.0663	20.7689	19.8243	19.9691	19.2148	20.2261	19.3101	21.4149	19.9181	20.1109	21.4891	21.9817	21.4361	20.7204	19.739	21.7192	21.5155	22.2286	21.8304	22.0179	21.5142	21.8539	22.2434	21.3314
P17225	Ptbp1	Polypyrimidine tract-binding protein 1	20.3386	19.8502	19.2702	19.5606	19.7596	18.4408	17.971	18.2509	18.5453	18.7596	18.2895	17.7713	18.0048	17.3096	20.3965	18.8524	19.7806	20.096	19.7811	18.7538	18.957	18.1484	19.5961	16.417	16.952	17.7741	17.2024	16.8572	16.9236	17.0743	17.4556
P17426	Ap2a1	AP-2 complex subunit alpha-1	18.766	18.2758	17.8251	17.8198	18.1201	17.5232	16.2407	16.8643	17.3915	17.6056	17.3096	16.6487	17.0423	17.3053	18.6988	17.3318	18.3326	18.4771	18.1868	17.3388	17.4999	16.9304	17.9929	15.5457	16.1279	16.5766	16.3863	16.1588	16.3219	16.3466	16.3895
P17427	Ap2a2	AP-2 complex subunit alpha-2	18.2743	17.8736	17.2503	17.4109	17.7062	17.352	16.6485	16.8719	17.0183	17.4138	16.9575	16.377	17.1745	17.2316	17.9238	17.07	18.0162	17.8934	17.6624	16.6501	16.9112	16.6196	17.4261	15.5307	16.1511	16.183	15.7644	15.777	15.8881	16.4331	15.9282
P17439	Gba	Lysosomal acid glucosylceramidase	16.5063	16.5203	15.3495	16.0788	16.1686	13.6147	14.0684	15.1705	15.1631	16.1749	15.5437	13.2734	15.4941	16.3426	16.4027	15.1625	16.0374	16.2929	15.6486	15.0061	15.4093	13.2151	15.5526	13.2736	NaN	14.1697	NaN	NaN	13.9918	NaN	13.3865
P17563	Selenbp1	Methanethiol oxidase	19.3263	18.4658	18.3917	18.6133	18.7708	17.6579	16.5449	16.9954	18.2242	17.9028	17.1903	17.5764	17.542	17.5998	18.8444	18.0284	18.3587	18.5435	19.1851	18.4183	17.9998	17.3352	18.8516	17.308	18.0224	18.3117	18.0008	17.9174	18.1897	18.226	18.0247
P17665	Cox7c	Cytochrome c oxidase subunit 7C, mitochondrial	18.3586	18.3047	17.8562	18.1592	17.3032	16.3838	16.9735	17.1224	17.5228	17.3088	17.3526	16.5737	16.5357	17.133	17.0172	17.0945	17.1821	18.0098	18.4867	17.0717	18.0721	17.4828	17.9962	18.2839	18.3796	17.7968	17.8851	18.2205	18.1937	17.8429	18.1477
P17710	Hk1	Hexokinase-1	20.5575	20.2671	20.152	20.0303	20.3021	19.6258	19.1384	19.1346	19.8807	19.6042	19.3193	19.1525	19.3723	19.4053	20.1968	19.3419	20.2663	20.0568	20.5616	19.559	19.8205	19.3661	20.2357	18.0976	18.6229	18.7804	18.2445	18.3647	18.2554	18.6425	18.2556
P17742	Ppia	Peptidyl-prolyl cis-trans isomerase A	23.3872	23.0624	22.7428	22.7323	23.0073	22.5781	21.5001	21.7595	22.2462	22.5326	21.6785	21.5432	22.3957	22.4046	23.1949	22.123	22.9577	23.1833	22.9785	22.2646	22.0498	21.7203	22.8144	20.8968	21.0819	21.4536	21.272	21.0562	21.188	21.4153	21.1319
P17751	Tpi1	Triosephosphate isomerase	24.2537	24.0353	24.9462	24.3831	24.4849	23.6743	23.4989	23.1511	24.4534	23.6966	23.462	23.2675	23.5223	23.6076	24.1516	23.9878	23.8448	24.1295	24.9291	24.6601	24.362	24.0872	24.7413	24.8165	25.0932	25.1342	25.1372	24.887	25.1206	25.3707	24.7474
P17809	Slc2a1	Solute carrier family 2, facilitated glucose transporter member 1	17.4265	16.8828	16.1537	16.3474	16.611	16.4546	15.7394	15.7613	16.1196	16.3044	15.3552	16.0179	16.3584	16.3923	16.6984	15.7293	16.732	16.3606	16.7079	16.7952	16.2733	15.3725	16.3396	15.3519	15.4515	15.9969	15.697	15.6605	15.3323	15.6148	14.9453
P17879	Hspa1b	Heat shock 70 kDa protein 1B	18.0811	17.8767	18.0835	18.3307	18.452	17.3138	16.5472	16.3486	17.1597	17.5913	16.606	16.2458	16.225	16.677	17.6188	16.7852	17.4596	17.4846	18.8832	17.7746	17.6398	17.2943	18.7771	16.7587	17.3451	17.3564	17.5292	17.3408	17.2876	17.5598	17.4945
P17918	Pcna	Proliferating cell nuclear antigen	17.4077	16.0511	15.5322	17.3588	15.9171	16.1553	15.5465	16.2888	15.7943	16.8713	16.3857	16.1635	16.4897	16.4214	17.0438	15.7728	16.6984	17.155	16.3665	15.5685	15.8257	15.1225	16.0736	NaN	NaN	NaN	NaN	13.8284	13.5176	NaN	15.9614
P18052	Ptpra	Receptor-type tyrosine-protein phosphatase alpha	17.6843	15.6374	17.2629	15.1779	16.0016	12.6227	15.6003	15.1671	16.0975	16.0136	15.8761	14.6996	15.6743	15.2148	17.0151	13.951	16.0635	16.5004	15.4531	15.5235	15.8682	13.3813	15.9939	NaN	NaN	NaN	NaN	NaN	NaN	NaN	14.6751
P18242	Ctsd	Cathepsin D	23.5689	23.053	21.9373	22.0423	22.5957	22.4385	21.3296	21.5904	21.0649	22.1218	21.9278	21.1006	21.6413	22.1039	23.5496	21.6251	22.7794	23.1706	22.1953	21.3204	21.5589	21.3733	21.7363	19.9521	20.2781	20.2974	20.1747	20.0744	20.1806	20.2737	20.1322
P18524		Ig heavy chain V region RF	18.4532	19.3803	17.5689	16.1371	NaN	16.1524	NaN	15.4516	NaN	NaN	13.604	16.1434	18.4331	16.7485	NaN	16.2583	14.9307	NaN	17.8835	NaN	NaN	NaN	NaN	NaN	NaN	NaN	NaN	NaN	NaN	NaN	18.0098
P18527		Ig heavy chain V region 914	18.2177	17.9399	15.9191	15.2688	15.8211	16.0491	15.4534	15.2674	15.9755	13.5425	17.073	16.0326	17.3865	16.7811	15.0956	15.8166	16.3017	15.8667	17.3994	13.9964	14.8554	14.9671	13.5243	14.7792	15.7227	13.7882	15.8296	14.4674	13.9548	14.8315	14.9111
P18572	Bsg	Basigin	18.9035	18.552	19.329	18.6754	18.7725	18.4624	17.8373	17.8246	18.9488	18.4381	18.56	16.8968	18.3521	18.3195	18.9292	18.7621	18.5022	18.6275	19.3139	19.0275	19.0977	18.6828	19.0542	18.8766	18.8787	18.8974	19.0924	18.7896	18.9321	19.1176	18.584
P18653	Rps6ka1	Ribosomal protein S6 kinase alpha-1	15.6168	13.6352	15.5002	12.5002	12.3648	13.4234	12.4166	14.0477	12.7906	14.1648	14.8885	14.4155	14.644	14.1109	15.3121	13.9415	14.6756	14.0729	15.7461	14.3251	14.8639	13.9107	NaN	NaN	NaN	15.026	NaN	NaN	NaN	NaN	NaN
P18654	Rps6ka3	Ribosomal protein S6 kinase alpha-3	18.3225	17.8786	17.5935	17.5533	17.5868	17.5175	16.4912	16.7169	17.3283	17.5341	16.5583	16.3686	17.2766	17.4659	17.8848	17.0606	17.7987	17.9577	17.8336	17.0598	17.0781	16.8579	17.7427	16.1832	16.4452	16.5804	16.7928	16.2905	16.499	16.5218	16.4165
P18760	Cfl1	Cofilin-1	23.3225	22.8637	21.9053	21.9438	22.2893	22.3585	21.3449	21.946	21.4227	22.4001	22.2141	21.4687	21.8887	21.8665	22.8428	22.0442	23.1969	22.9155	22.216	21.1873	21.6655	21.1557	22.0554	19.7216	19.7839	20.2745	19.7436	19.4616	19.7187	19.9565	19.8171
P18826	Phka1	Phosphorylase b kinase regulatory subunit alpha, skeletal muscle isoform	18.4287	18.1513	19.2238	18.6342	18.45	17.754	17.3874	16.8823	18.4935	17.5147	17.3703	16.9334	17.1054	17.1238	18.2608	17.9699	17.8763	18.5762	19.3027	19.1357	18.5439	18.1684	18.9647	19.4884	19.7934	19.9275	19.9737	19.6359	19.8959	20.0221	19.5974
P18872	Gnao1	Guanine nucleotide-binding protein G(o) subunit alpha	18.5833	17.5059	17.8789	17.6743	18.0063	17.0483	16.3092	16.6518	17.2952	17.4389	17.029	16.8553	17.5568	17.21	17.1924	16.3434	17.7188	NaN	17.851	17.4937	17.0257	16.4629	17.4464	16.3882	NaN	16.6837	16.5736	16.951	16.3074	16.887	NaN
P19096	Fasn	Fatty acid synthase	21.6882	20.0026	20.145	21.2382	20.7997	20.5095	20.144	18.3691	21.5381	20.7933	20.8778	19.3397	20.4588	20.6787	21.4107	22.1417	19.8735	20.5452	21.4232	20.9113	20.4969	20.4167	20.9983	17.6472	18.4624	19.7764	17.9351	18.1456	18.9142	18.1412	17.8278
P19123	Tnnc1	Troponin C, slow skeletal and cardiac muscles	18.2053	17.849	19.167	17.9707	19.0528	17.7014	15.4953	15.6619	16.6566	17.4239	17.6564	16.4081	15.61	16.5841	17.8801	16.859	16.5336	16.982	19.4365	19.0507	17.1858	17.858	19.4688	18.8494	19.4023	19.3956	20.3086	19.5241	19.3704	19.5597	19.4665
P19157	Gstp1	Glutathione S-transferase P 1	21.3402	20.8817	21.2363	20.7421	21.052	20.5405	19.8544	19.7213	20.7824	20.1758	20.0804	19.3741	20.4113	20.3323	21.0534	20.7512	21.0815	21.1968	21.6126	20.9727	20.8565	20.3172	21.3456	20.6266	20.974	21.0522	20.9983	20.5804	21.004	21.074	20.6671
P19221	F2	Prothrombin	18.1503	18.346	16.4471	16.6445	16.1712	17.2567	15.5889	17.4193	16.1012	17.6793	18.2566	16.1651	16.3228	16.8044	17.6424	16.1927	18.7213	17.9992	17.2664	15.9389	16.4924	15.4677	16.2672	14.7771	15.5529	15.9791	14.5669	14.238	14.0273	15.6217	14.9701
P19246	Nefh	Neurofilament heavy polypeptide	17.8963	16.5424	16.4113	16.3903	16.7755	16.4967	15.5214	15.73	16.4137	16.6531	16.5659	14.3058	16.2913	16.0606	16.5419	16.7855	16.5784	16.9463	17.1418	16.9177	16.3419	15.2844	16.8096	16.5809	16.3583	16.7609	16.2225	16.2886	15.6263	16.7318	15.1966
P19253	Rpl13a	60S ribosomal protein L13a	19.9239	19.4856	19.282	19.3617	19.3925	19.1876	18.8402	18.6494	18.9328	19.2829	18.8415	18.4946	18.7546	18.6652	19.3205	18.9225	19.5843	19.4175	19.3934	18.5211	18.6761	18.3851	19.3271	17.8289	17.7575	17.9054	17.739	17.7156	17.7155	17.743	17.8224
P19258	Mpv17	Protein Mpv17	14.7601	13.9699	14.3589	14.0643	14.0845	13.4179	12.0752	12.2015	15.2694	15.2758	14.7111	10.5119	12.9025	12.972	14.7596	14.7355	14.9409	13.296	15.6295	NaN	15.35	14.3423	14.9501	13.1547	13.2525	13.9917	14.1984	NaN	NaN	13.9564	13.9513
P19324	Serpinh1	Serpin H1	21.7583	21.2536	20.3644	20.6521	20.8045	20.5892	19.6968	19.9311	19.9175	20.5078	20.3961	19.5541	20.4666	20.5051	21.7456	19.653	21.0798	21.3971	20.7415	19.0975	19.9286	19.4865	20.5247	16.5905	17.3376	17.2053	16.6987	16.8283	16.9832	17.3088	17.3408
P19536	Cox5b	Cytochrome c oxidase subunit 5B, mitochondrial	21.2299	21.1265	21.8552	21.3363	21.6204	20.6338	20.1214	20.283	21.559	20.649	20.9016	20.7411	20.1978	20.559	20.9482	20.7939	20.818	20.5254	22.2778	21.4479	21.4715	20.9704	21.9386	21.8294	22.1037	22.0075	21.8862	22.0005	21.9566	22.4019	21.7662
P19783	Cox4i1	Cytochrome c oxidase subunit 4 isoform 1, mitochondrial	22.5075	22.1767	23.0698	22.3376	22.7379	21.6552	21.069	20.9078	22.3953	21.6203	21.6605	21.0046	21.5142	21.1645	22.1006	21.7254	22.0438	22.1198	23.4951	22.6374	22.7025	21.7985	23.1252	22.6066	22.8387	22.9197	22.9558	22.7342	22.8191	23.1886	22.6413
P19973	Lsp1	Lymphocyte-specific protein 1	16.6045	15.465	15.0441	15.1912	14.8568	15.9195	15.0069	16.2002	15.5354	16.2754	16.1878	15.481	16.0427	16.1748	16.5757	15.8988	17.0198	16.4274	15.0227	14.1492	15.1406	14.5056	14.974	13.2507	NaN	14.4521	13.4418	NaN	NaN	13.1519	NaN
P20029	Hspa5	Endoplasmic reticulum chaperone BiP	22.0993	21.6884	21.1868	21.264	21.4449	21.3589	20.2938	20.782	20.8206	21.2131	21.0843	20.61	21.4591	21.16	21.8149	20.839	21.6846	21.7692	21.3168	20.4623	20.6782	20.2463	21.3226	19.6769	19.9405	20.1176	19.9878	19.6584	19.8701	20.2457	19.7707
P20060	Hexb	Beta-hexosaminidase subunit beta	19.0839	18.0641	16.981	17.6341	18.0863	17.9991	17.2902	17.7203	17.4409	18.1724	17.6773	17.462	18.1574	18.0524	18.5755	17.1125	18.9254	18.5861	17.7242	16.7965	16.4046	16.38	17.1543	15.4228	15.7287	16.3345	NaN	15.103	NaN	15.3228	15.6945
P20108	Prdx3	Thioredoxin-dependent peroxide reductase, mitochondrial	21.28	20.7544	21.5748	20.9574	21.4582	20.245	19.3813	19.4001	20.9424	20.2661	19.7717	19.3986	20.0515	19.961	21.271	20.563	20.6397	21.0396	22.0687	21.1396	21.1887	20.7875	21.7972	20.7665	21.181	21.3505	21.3584	21.1442	21.2225	21.7089	20.9508
P20152	Vim	Vimentin	25.4829	24.9716	23.948	24.2094	24.7158	24.4911	23.3318	23.9281	23.661	24.5919	24.5043	23.4311	24.3739	24.7478	25.3207	23.8508	25.0648	25.1002	24.487	22.946	23.801	23.3104	24.2155	21.4346	21.5038	21.6876	21.3181	21.241	21.2915	21.7024	21.4688
P20444	Prkca	Protein kinase C alpha type	16.256	15.5049	15.7279	15.2923	15.8138	14.1828	13.9141	13.3439	15.1591	14.8115	14.5832	12.9199	12.1743	13.4981	16.4488	14.179	15.3211	15.7824	16.4125	15.4233	15.0015	14.8366	16.0577	14.4199	15.2267	15.4623	14.9196	15.0294	15.3327	15.665	14.6873
P20491	Fcer1g	High affinity immunoglobulin epsilon receptor subunit gamma	16.769	16.5369	14.4157	15.3858	15.4097	15.6742	15.3303	17.3798	15.9887	16.282	16.0393	16.1576	17.276	16.6865	16.6402	16.3424	17.6166	16.6133	14.9775	13.2211	15.2607	14.838	14.3417	NaN	NaN	NaN	NaN	NaN	NaN	NaN	NaN
P20801	Tnnc2	Troponin C, skeletal muscle	23.4727	23.0259	24.1712	22.8778	23.3187	22.5003	21.5661	21.3423	22.5686	22.2267	21.8603	20.8471	22.1993	22.2376	23.2747	22.5144	22.5607	23.0317	23.3145	23.5834	22.5961	22.6425	23.3214	23.1623	23.5102	23.4528	24.2148	23.5652	23.9261	23.717	23.4794
P20917	Mag	Myelin-associated glycoprotein	15.5807	14.07	13.5026	13.5173	15.1134	13.4498	11.9323	13.1985	14.1388	14.122	11.5625	NaN	14.5453	15.4085	14.6415	13.8541	13.4083	15.0708	15.8199	15.4808	14.3776	NaN	14.4274	13.3728	13.4894	14.7875	12.8188	13.8359	12.5564	13.7194	12.848
P20918	Plg	Plasminogen	20.0018	19.7074	18.3351	18.6766	18.5063	19.6142	17.7494	19.0504	18.2263	19.7522	19.7687	19.0564	18.8235	19.412	19.8857	18.2275	20.5238	20.0135	18.7431	17.7156	18.3195	17.8865	18.5038	17.2076	16.8066	16.8907	16.613	16.9362	17.0674	16.8379	17.031
P21107	Tpm3	Tropomyosin alpha-3 chain	26.316	25.8845	26.947	25.7006	26.1273	25.2021	24.7683	24.7401	26.1638	25.1943	25.7445	25.1818	25.4816	25.5189	26.1288	25.9238	25.7526	25.8665	26.6905	26.4586	26.3394	25.5424	26.8707	27.4293	27.7479	27.3076	27.804	27.1712	27.5531	27.8416	27.294
P21126	Ubl4a	Ubiquitin-like protein 4A	13.5425	13.1471	12.6421	12.9783	12.3625	12.775	9.97758	NaN	12.7385	12.9433	11.192	NaN	NaN	NaN	NaN	10.9883	12.5532	NaN	14.0787	NaN	13.8938	12.3972	13.1028	NaN	NaN	NaN	NaN	NaN	NaN	NaN	NaN
P21278	Gna11	Guanine nucleotide-binding protein subunit alpha-11	18.3689	17.9169	17.7584	17.6631	17.5246	17.5572	17.2085	17.3006	17.6712	17.7834	17.5121	16.8952	17.4553	17.5472	17.8653	17.3063	17.9614	17.9895	18.0447	17.4376	17.5216	16.8076	17.6838	16.5995	16.701	17.0762	16.5794	16.253	16.7944	16.8148	16.1868
P21279	Gnaq	Guanine nucleotide-binding protein G(q) subunit alpha	19.255	16.3775	16.7636	15.9695	17.4643	17.2638	15.2486	19.8855	17.9533	18.3729	17.5916	17.0897	17.1511	17.89	18.4435	17.8883	18.5951	18.5547	19.0154	17.8734	18.3358	16.9318	18.5906	18.8375	NaN	NaN	NaN	NaN	NaN	18.7148	NaN
P21460	Cst3	Cystatin-C	18.195	17.5163	17.4797	17.2008	17.2461	17.5305	16.5294	16.3664	17.0553	17.44	16.5816	16.8607	17.6445	17.3167	17.898	17.3634	17.5759	17.6706	17.5866	16.6579	16.4878	16.8338	17.1892	15.7006	16.4523	16.4771	17.3836	16.591	16.8016	17.2906	16.374
P21550	Eno3	Beta-enolase	24.9806	24.8446	25.8077	25.1816	25.3041	23.8278	23.9935	23.5111	24.9004	23.8753	23.6734	23.2082	23.8676	23.381	24.9155	24.6011	24.3385	24.7377	25.6742	25.463	24.7295	24.5687	25.4888	25.719	26.1102	26.1147	26.2032	25.8231	26.1076	26.4223	25.7498
P21614	Gc	Vitamin D-binding protein	20.7295	20.7097	19.5404	19.5662	19.2515	19.7723	18.7275	20.026	19.0828	20.3734	20.6646	19.608	19.5662	19.9652	20.2598	18.9341	21.5669	20.3802	19.8501	18.8494	19.0549	18.4219	19.5122	18.1279	18.4932	18.5578	17.9862	18.129	18.2339	18.4722	18.1129
P21619	Lmnb2	Lamin-B2	18.5438	18.1144	18.1308	17.809	18.2493	17.8803	17.1755	17.35	17.7482	17.7546	17.4739	16.851	17.6555	17.637	18.1116	17.5204	18.0021	18.0186	18.2972	17.4392	17.7528	17.2218	18.0604	16.9817	16.727	17.0056	16.9648	16.7214	16.966	17.1935	16.7301
P21812	Mcpt4	Mast cell protease 4	20.0885	19.9406	19.3887	20.084	19.838	18.9962	18.5717	18.55	19.3204	19.3954	19.0145	18.4866	18.6825	18.8302	18.8832	19.6116	18.9809	18.9627	19.764	19.4005	18.6332	18.5816	19.5191	19.0298	18.9688	19.7182	18.7162	19.0158	19.0371	19.3422	19.3072
P21844	Cma1	Chymase	18.8654	18.4632	17.9377	18.0824	18.6613	17.4953	16.8069	16.5881	18.2775	18.2929	18.0426	17.1695	16.6694	17.4927	17.3319	18.2217	17.6295	17.4242	18.7101	17.9427	17.4634	16.5731	18.2753	17.5125	17.7204	17.992	17.6356	17.2722	17.5928	17.6343	17.3355
P21845	Tpsb2	Tryptase beta-2	17.2392	16.3118	16.182	16.0205	16.2597	15.4042	13.4551	15.2817	16.2978	15.0996	14.0688	13.2815	15.7495	14.0866	15.9888	15.4286	16.1161	15.1796	17.2515	16.5524	16.3361	14.741	16.2811	NaN	13.9699	13.8875	14.2246	13.5621	13.4813	15.5234	14.7377
P21956	Mfge8	Lactadherin	16.8621	16.215	15.2606	15.7709	16.1784	16.2018	14.9173	14.8173	15.4801	16.2374	16.0976	15.5233	15.6608	15.954	15.8998	15.1225	16.033	16.2912	16.0586	15.242	16.1973	15.3777	15.7776	14.6927	14.7831	15.4752	14.5745	14.7287	14.2907	14.9823	14.6189
P21958	Tap1	Antigen peptide transporter 1	16.6398	15.3795	16.5085	15.6326	15.2683	15.4409	14.9498	16.0776	16.1621	16.2131	14.7128	15.2531	18.1546	14.9341	16.2584	15.839	16.1337	15.9709	15.2507	15.5403	15.5979	14.7731	15.5075	NaN	NaN	NaN	NaN	NaN	NaN	NaN	13.9307
P21981	Tgm2	Protein-glutamine gamma-glutamyltransferase 2	21.0598	20.8556	20.8195	20.5974	20.865	20.2568	19.6962	19.5204	20.1885	20.035	19.7578	19.0977	20.4288	19.8926	20.8229	20.1347	20.8222	20.7498	21.0264	20.174	20.4002	19.9691	21.0542	19.1591	19.4511	19.7905	19.5657	19.2889	19.3621	19.6633	19.2246
P21995	Emb	Embigin	16.9265	16.6767	15.7735	16.0526	16.1048	15.5429	14.7884	15.7524	NaN	16.4006	15.2812	15.4768	15.5266	16.4331	16.825	15.7386	16.8113	16.7432	16.3197	14.8147	15.6504	14.0692	16.2689	NaN	NaN	NaN	NaN	NaN	NaN	NaN	NaN
P22315	Fech	Ferrochelatase, mitochondrial	18.4719	17.8043	18.424	18.0355	18.4299	17.5124	16.4815	17.0034	17.6025	17.4146	17.129	16.7326	17.2797	16.7061	18.7715	17.2014	17.8243	18.1465	18.6059	18.1142	17.9446	16.832	18.6562	17.082	17.668	17.5193	17.6856	17.5258	17.634	17.6386	17.2969
P22599	Serpina1b	Alpha-1-antitrypsin 1-2	21.0835	20.6074	19.8555	19.5917	19.5638	20.2546	19.2338	19.705	19.5912	20.4824	20.5962	19.9554	19.9001	20.2698	20.6719	19.5645	20.9582	20.6255	20.3606	18.9901	19.8781	19.067	20.0635	18.3158	18.7509	18.2494	18.4965	18.229	18.1734	18.5257	18.2282
P22682	Cbl	E3 ubiquitin-protein ligase CBL	16.0861	NaN	14.3989	12.3139	14.0304	14.622	NaN	13.1409	NaN	15.0615	15.27	NaN	NaN	NaN	15.6168	NaN	15.6975	15.6083	15.2303	13.8278	14.3936	12.011	14.27	NaN	NaN	NaN	NaN	NaN	NaN	NaN	NaN
P22892	Ap1g1	AP-1 complex subunit gamma-1	17.6505	16.3037	16.7927	16.9082	16.8025	16.1385	15.6039	15.9993	16.3372	16.1187	15.3346	15.8196	15.8948	16.3656	17.3721	14.387	16.7494	17.1389	16.8601	15.9914	15.56	15.4048	16.6502	15.0174	NaN	15.1377	14.4385	14.7807	14.0271	14.9156	14.7162
P22907	Hmbs	Porphobilinogen deaminase	15.6638	15.9273	16.4636	15.4459	14.8453	13.6833	14.6624	13.9788	16.0349	14.8403	13.2966	12.8071	15.3767	14.9435	15.4633	NaN	15.6108	15.0328	14.8002	14.3187	13.0811	13.9404	15.0614	14.8596	15.5168	NaN	15.2943	14.8397	15.2526	15.6415	14.5738
P23116	Eif3a	Eukaryotic translation initiation factor 3 subunit A	18.4795	18.1325	17.8311	17.7737	17.8165	17.675	16.6989	16.9943	17.3582	17.5923	17.1702	16.8613	17.3136	17.2512	18.3646	17.0801	18.0478	18.1706	18.2194	17.1996	17.2989	16.7817	17.9118	16.1982	16.2974	16.7114	16.4604	16.2804	16.4585	16.718	16.558
P23198	Cbx3	Chromobox protein homolog 3	19.2739	18.5122	18.4546	17.8704	18.3705	18.1383	16.0877	16.2139	18.0331	18.2286	18.4958	16.3413	17.8707	18.1045	19.0753	17.8227	18.6866	18.6019	18.5979	17.2819	17.9562	17.4092	18.4747	17.0189	17.4174	17.1211	17.7923	16.6052	18.5367	17.3012	16.5521
P23249	Mov10	Putative helicase MOV-10	13.4314	13.0121	NaN	11.7425	13.1183	13.8223	9.99723	12.9586	14.3062	14.8804	NaN	NaN	12.8434	NaN	NaN	NaN	NaN	NaN	NaN	NaN	NaN	NaN	10.9693	NaN	NaN	NaN	NaN	NaN	NaN	NaN	NaN
P23475	Xrcc6	X-ray repair cross-complementing protein 6	15.3183	13.8966	13.5578	13.8285	14.5964	12.0488	13.7404	12.7895	12.9088	12.177	12.2576	10.9926	12.9257	13.4467	14.6989	13.1302	13.4807	13.6574	14.2588	13.6649	11.5407	11.4604	13.9576	NaN	13.0785	12.5607	12.8079	11.4484	12.3952	13.8021	11.0444
P23492	Pnp	Purine nucleoside phosphorylase	19.4523	18.9698	18.2299	18.3652	18.7799	18.245	17.1196	17.9405	18.4107	18.0621	17.5772	16.1441	18.3791	18.0237	19.2851	18.1023	19.1058	18.9797	18.9238	17.8921	18.3466	17.3749	18.4858	16.4569	17.0275	17.3906	16.9281	16.7519	16.9938	17.6311	17.0029
P23506	Pcmt1	Protein-L-isoaspartate(D-aspartate) O-methyltransferase	18.703	18.3216	18.9632	18.6589	18.7839	18.0627	17.5009	17.2785	18.2888	17.5806	16.4997	16.8075	17.6774	17.2924	18.735	18.0383	18.4846	18.4551	19.3731	18.7839	18.6381	18.0394	18.9677	18.7564	19.2771	19.2917	19.2121	18.8395	19.1585	19.6026	18.8035
P23591	Tsta3	GDP-L-fucose synthase	17.625	17.1132	17.0069	16.5772	16.9428	16.8685	15.7032	16.0732	16.441	16.8598	16.6031	15.5533	16.1663	16.6082	17.5089	16.5698	17.238	17.2615	17.2231	16.6118	16.2653	15.8913	17.0546	15.0113	15.1642	15.6897	15.5372	15.3246	15.3737	15.3996	15.203
P23780	Glb1	Beta-galactosidase	17.0926	16.812	15.3154	15.8279	16.0726	15.4187	14.3253	15.5436	15.024	15.7587	15.2905	14.6601	14.273	15.5719	17.0203	14.7872	16.8641	16.3038	16.3214	15.2336	15.728	14.9901	15.449	NaN	NaN	13.6533	NaN	NaN	NaN	NaN	NaN
P23927	Cryab	Alpha-crystallin B chain	21.0009	20.8333	21.7559	21.3611	22.0646	20.6108	19.586	19.2189	20.1414	20.2807	20.1417	19.437	21.3934	19.7096	20.5017	19.9246	20.6424	20.2334	22.064	21.0245	21.0847	20.3568	22.0359	20.067	20.4931	20.564	20.6504	20.3744	20.293	20.6534	20.1085
P23953	Ces1c	Carboxylesterase 1C	22.3945	22.0823	21.3677	21.523	21.2197	21.6339	20.5385	21.3665	21.4206	21.6817	21.6357	21.2327	21.115	21.601	21.9403	21.1559	22.2538	21.9695	21.7158	20.5092	21.2125	20.4788	21.5071	19.5609	20.2241	20.3754	19.8326	19.7939	19.916	20.3071	19.8063
P24270	Cat	Catalase	18.133	17.2574	17.0429	17.2393	17.5127	17.3447	16.4174	16.568	17.6394	17.3714	17.1439	16.8902	17.0364	17.4379	17.8911	17.5278	17.2956	17.5093	17.6618	16.9383	17.3201	16.7878	17.5069	15.9876	16.4534	16.6031	16.3517	16.1374	16.2983	16.5463	16.1149
P24369	Ppib	Peptidyl-prolyl cis-trans isomerase B	20.8194	20.5397	19.827	20.193	20.1325	20.1715	19.3118	19.8574	19.4995	20.2852	19.8629	19.7715	19.9734	20.2521	20.7831	19.4141	20.5662	20.5258	20.0938	18.8752	19.4438	18.9597	19.9003	17.6705	17.7865	18.0515	17.6857	17.5851	17.8008	18.0266	17.7929
P24452	Capg	Macrophage-capping protein	21.2544	20.6273	19.5022	19.543	20.2742	19.6829	18.7017	19.3054	18.7509	19.5927	19.2825	18.4521	19.3764	19.6173	20.6056	19.2996	20.5293	20.8092	19.7982	18.5946	18.8102	18.4341	19.4047	16.7268	17.0335	17.6128	17.2181	16.8664	17.0006	17.2805	17.4489
P24472	Gsta4	Glutathione S-transferase A4	18.0946	17.3369	17.539	17.3366	17.6315	17.2548	16.6598	16.4515	17.6677	17.0876	17.1449	16.5476	17.063	17.2591	17.7668	17.5809	17.1793	17.8471	18.0473	17.401	17.1482	16.8043	17.8384	17.0027	17.0509	17.5712	17.3676	16.9477	17.3896	17.5119	16.7175
P24526	Pmp2	Myelin P2 protein	16.5184	13.296	13.7919	12.4732	13.0936	14.7094	14.01	12.453	14.7091	15.3669	14.1023	12.4245	14.0643	14.6086	14.0329	14.5283	14.2856	15.779	15.6387	15.1426	14.8348	12.8582	14.8957	13.8104	NaN	13.8749	NaN	13.0098	NaN	13.9007	NaN
P24527	Lta4h	Leukotriene A-4 hydrolase	19.1589	18.8441	18.4269	18.3174	18.5052	18.3782	17.254	17.7951	18.1539	18.3064	18.2863	17.2948	18.3242	18.2738	18.8701	18.0867	19.3335	18.8642	18.8006	18.0121	18.2128	17.562	18.5585	17.2791	17.6881	17.8545	17.9037	17.6359	17.8415	18.0031	17.5926
P24547	Impdh2	Inosine-5'-monophosphate dehydrogenase 2	17.1179	17.019	16.8858	16.8129	16.7905	16.5439	15.9868	16.5475	16.5515	16.9075	16.2574	16.0476	16.2903	16.3314	17.2933	16.2704	16.9181	16.9614	16.5325	15.9242	15.9453	15.7777	16.7551	15.435	15.3125	15.6388	15.8024	15.3917	15.6634	15.7197	15.8218
P24549	Aldh1a1	Retinal dehydrogenase 1	17.6919	17.2672	17.2965	17.2438	17.4775	16.8882	16.0639	15.9969	17.3071	16.6988	16.3088	15.8679	16.4752	16.2498	17.1182	16.8019	17.0802	17.0518	17.5191	17.3236	16.8517	16.4729	17.3948	16.4622	16.8141	16.8538	16.3621	16.4796	16.3908	16.636	16.6511
P24638	Acp2	Lysosomal acid phosphatase	17.3258	16.6131	15.2519	15.576	16.3991	14.4157	15.3887	15.3426	14.1596	16.6386	15.5567	15.3317	15.5086	15.2663	16.3712	14.1797	16.995	16.6035	16.3149	15.1914	15.4694	14.6369	15.951	NaN	NaN	13.4571	NaN	NaN	NaN	NaN	NaN
P24668	M6pr	Cation-dependent mannose-6-phosphate receptor	19.0547	17.4896	18.0072	18.0821	18.4653	17.6386	17.1809	17.1487	18.1451	18.3684	18.1975	16.9292	18.0417	17.0534	18.9216	17.822	18.6835	18.9119	18.6715	18.3393	18.2876	16.2945	18.3599	NaN	16.279	16.6866	16.7437	15.7811	16.4094	16.7405	16.1386
P25085	Il1rn	Interleukin-1 receptor antagonist protein	16.8556	14.8336	NaN	16.1762	14.7127	12.2171	12.9139	11.6067	13.435	14.0486	14.2006	15.1522	16.1611	13.8028	17.0607	14.2256	17.9811	16.1268	16.0346	16.8914	NaN	NaN	NaN	NaN	NaN	NaN	NaN	NaN	NaN	NaN	NaN
P25206	Mcm3	DNA replication licensing factor MCM3	17.3538	13.4966	15.8352	11.8532	14.2391	15.2374	14.6833	16.123	16.6869	11.644	13.1954	14.9454	NaN	13.8781	17.4731	15.2694	16.7606	16.7159	16.7017	14.8064	15.8569	14.3948	NaN	NaN	NaN	NaN	NaN	NaN	NaN	NaN	NaN
P25444	Rps2	40S ribosomal protein S2	20.6523	20.1121	19.9488	19.8135	19.7274	19.7221	18.9654	19.0381	19.3668	19.8726	19.5728	18.5165	19.3327	19.6064	20.2921	19.3466	20.048	20.2762	20.2401	19.1837	19.4486	18.9292	20.0709	17.9914	18.2807	18.3808	18.1578	18.0637	18.3373	18.3245	18.0863
P25799	Nfkb1	Nuclear factor NF-kappa-B p105 subunit	16.5609	14.925	13.6339	14.5415	14.5191	14.2	11.8892	13.775	16.2544	14.6753	NaN	11.1782	13.4684	12.899	15.4441	13.6141	14.2394	15.2278	16.5038	13.1944	14.1334	12.5191	18.4607	19.8824	NaN	17.8125	NaN	NaN	12.8889	NaN	19.0842
P25911	Lyn	Tyrosine-protein kinase Lyn	17.0036	15.9257	16.297	14.284	14.9048	15.7759	14.6396	14.4862	13.6764	14.8683	14.6456	15.2522	16.1299	16.0611	16.8033	14.9551	16.8173	16.7204	16.2738	14.4387	14.9332	13.3359	15.8898	NaN	NaN	NaN	NaN	NaN	NaN	NaN	13.2073
P25976	Ubtf	Nucleolar transcription factor 1	16.6755	16.3634	16.2473	15.9155	16.4135	16.4173	12.275	13.9383	13.3433	15.1011	15.0358	11.6677	14.6934	15.1433	16.8556	15.2482	16.2224	16.3229	15.6635	NaN	14.7561	14.4443	15.5911	NaN	NaN	NaN	NaN	NaN	NaN	NaN	NaN
P26039	Tln1	Talin-1	20.2762	19.916	19.141	19.2378	19.6028	19.4832	18.3743	18.8488	18.8447	19.4611	19.3306	18.7377	19.1705	19.2686	20.0023	18.9689	20.2298	19.9318	19.512	18.5287	18.8905	18.3793	19.3553	17.3185	17.5964	17.8881	17.6781	17.4214	17.5562	17.9174	17.5661
P26040	Ezr	Ezrin	17.5696	17.297	16.8587	17.3199	16.9494	16.9538	15.5933	16.3522	16.4563	16.5775	16.3763	15.8847	16.7478	16.9125	17.1552	16.0336	17.2877	17.117	16.3679	16.1336	16.0052	15.4942	16.3067	16.6724	NaN	14.9717	14.3812	NaN	NaN	14.4204	15.4323
P26041	Msn	Moesin	20.5418	20.1113	19.4174	19.4462	19.8278	19.6773	18.8799	19.3221	19.2134	19.6778	19.8012	19.0932	19.6877	19.7618	20.4104	19.2481	20.4566	20.1439	19.7669	18.5502	19.2442	18.7135	19.6123	17.1509	17.3149	17.7238	17.2561	17.2482	17.2286	17.6315	17.3868
P26043	Rdx	Radixin	21.4995	21.0608	20.9085	20.8146	20.9925	20.6905	20.0284	20.2208	20.4073	20.5852	20.3601	19.7506	20.5289	20.4895	21.2716	20.4208	21.1547	21.1312	21.1631	20.3221	20.4248	19.9957	20.9497	19.5797	19.99	20.2001	20.068	19.8077	19.8968	20.1246	19.867
P26151	Fcgr1	High affinity immunoglobulin gamma Fc receptor I	15.8854	15.8231	NaN	14.6677	NaN	15.105	13.8968	16.8447	14.5887	16.0624	13.9685	13.7539	16.7225	15.8603	16.0947	14.5493	16.7019	15.5234	NaN	12.4601	13.1563	13.6876	11.7483	NaN	NaN	NaN	NaN	NaN	NaN	NaN	NaN
P26231	Ctnna1	Catenin alpha-1	17.6074	17.0939	16.7635	17.0064	17.0377	16.6992	15.8617	16.0905	16.3522	16.9603	15.9387	15.6517	15.9664	16.1135	17.4276	16.4346	16.6666	17.2265	17.356	16.3571	16.5753	15.77	17.036	14.8422	15.5841	15.5288	15.1201	14.9473	15.6183	15.154	15.64
P26262	Klkb1	Plasma kallikrein	17.3367	16.2459	16.2643	16.0554	15.997	16.5556	15.1696	15.8602	15.8233	16.4909	16.1097	16.5429	16.27	15.5579	16.6385	15.4836	17.3305	17.0995	15.45	14.8554	15.3712	14.4441	15.8201	14.3002	14.2852	14.4868	NaN	14.4113	NaN	14.9429	14.2647
P26350	Ptma	Prothymosin alpha	20.2641	19.2302	19.1903	19.6477	19.5875	19.5979	19.3467	20.1729	19.6305	19.8786	20.2266	19.7603	19.3797	19.2494	19.8529	18.8857	19.9899	19.5152	19.5891	18.5623	19.0015	18.7563	19.2199	17.2637	17.5098	17.9277	17.0743	16.9674	17.3327	17.5234	17.7513
P26369	U2af2	Splicing factor U2AF 65 kDa subunit	19.2726	18.6654	18.4228	18.2685	18.6154	17.375	16.8617	17.3627	17.6391	17.9474	17.2864	16.3319	17.3528	17.251	19.2444	17.7752	18.6337	18.7151	18.7353	17.6006	17.9615	16.6434	18.5135	15.289	16.3655	16.9993	16.3406	16.1295	16.523	16.6723	16.1882
P26443	Glud1	Glutamate dehydrogenase 1, mitochondrial	20.8508	20.3304	20.2022	20.2015	20.5295	20.012	19.3684	19.5185	20.1425	20.1379	19.9972	19.3356	19.8523	20.0348	20.4683	19.8032	20.4193	20.309	20.6262	19.6822	19.934	19.3671	20.3852	19.0066	19.2663	19.5116	19.1623	19.1957	19.2418	19.6479	19.1395
P26516	Psmd7	26S proteasome non-ATPase regulatory subunit 7	19.116	18.58	18.6735	18.4692	18.3812	18.0322	17.8034	17.3781	17.9838	18.4166	18.2899	17.5217	17.5875	18.0124	18.6729	18.143	18.6061	18.9334	19.4213	18.358	18.1711	17.4571	18.9462	17.3875	18.1004	18.0513	17.7768	17.5655	17.7261	18.053	17.4856
P26638	Sars	Serine--tRNA ligase, cytoplasmic	18.922	18.4557	18.4141	18.2909	18.3154	17.9382	17.2954	17.2579	17.9918	18.0354	17.688	16.2051	17.2873	17.756	18.7358	17.8444	18.3099	18.6048	18.7017	17.879	17.8873	17.4505	18.3718	16.7028	17.3845	17.5117	17.4351	17.0087	17.4183	17.6035	17.1242
P26645	Marcks	Myristoylated alanine-rich C-kinase substrate	20.6368	20.1954	19.4851	19.5353	20.0137	20.1875	19.2018	19.9249	19.3977	20.4641	20.3092	19.4178	20.2774	20.4494	20.8834	19.6667	20.7475	20.3949	19.6757	18.2929	19.4995	19.0908	19.6239	16.4224	16.9562	17.0449	16.4111	16.5526	16.4953	17.0078	16.7727
P26883	Fkbp1a	Peptidyl-prolyl cis-trans isomerase FKBP1A	22.3127	21.9261	22.456	22.0694	22.2092	21.7529	21.2306	21.2188	22.019	21.6286	21.5859	21.2878	21.5602	21.6792	22.0644	21.7215	21.7766	22.0687	22.4747	22.0263	21.9165	21.6603	22.3654	22.3489	22.5591	22.581	22.6859	22.2627	22.5109	22.8431	22.1712
P27005	S100a8	Protein S100-A8	17.7017	17.559	15.9859	15.1027	14.6351	14.4995	13.7152	17.0074	14.1372	18.2055	18.4178	12.649	13.1213	15.0035	15.9795	17.0121	20.4225	18.0857	16.8943	15.1195	15.8548	13.1755	15.7278	NaN	NaN	13.5931	NaN	12.4747	13.8385	14.5939	14.1001
P27046	Man2a1	Alpha-mannosidase 2	17.0716	16.5711	15.8612	15.5678	15.6217	15.8729	13.5224	14.5426	14.7118	15.9363	14.9771	13.5207	14.5017	14.7473	16.9337	14.8643	16.9567	16.9813	16.2446	15.6938	15.1171	13.6492	15.306	NaN	NaN	NaN	NaN	13.8095	13.4015	NaN	13.3254
P27048	Snrpb	Small nuclear ribonucleoprotein-associated protein B	19.4732	19.089	18.6288	18.8843	18.705	18.7026	17.8709	18.4056	18.5692	18.8546	18.5609	17.6442	18.433	18.5443	18.9181	18.1921	19.1096	18.8465	18.9993	18.3686	18.2453	17.9428	18.6137	16.773	17.3278	17.6538	16.5647	16.9143	17.0279	17.0565	17.3062
P27546	Map4	Microtubule-associated protein 4	20.3977	20.2076	20.0808	19.9866	20.2256	19.7699	19.2854	19.244	19.5777	19.6494	19.2679	19.2705	19.0317	19.3807	20.2664	19.3186	20.062	19.8654	20.185	19.3865	19.4946	19.3402	20.2302	18.6651	19.0778	19.0806	18.9987	18.7995	18.8809	19.2423	18.6306
P27573	Mpz	Myelin protein P0	23.1659	21.6335	21.3893	22.291	21.7912	21.7254	21.3502	21.0756	21.9646	21.7354	21.3863	20.8493	22.175	21.7331	21.5138	21.6944	21.3607	21.9828	22.4628	22.2001	21.4501	20.1504	21.7962	22.2891	21.8857	22.2834	21.4889	21.9478	21.1684	22.5345	20.4942
P27601	Gna13	Guanine nucleotide-binding protein subunit alpha-13	17.5277	17.3393	16.3666	16.4455	16.8172	16.0104	14.8862	15.3223	16.5362	16.8288	15.6436	14.5673	16.2845	14.5498	17.3844	16.361	17.0451	16.8588	17.0942	15.7949	15.4582	16.1005	16.5367	NaN	15.4992	15.3614	15.9486	15.394	15.1563	16.2163	15.0382
P27612	Plaa	Phospholipase A-2-activating protein	16.8062	16.6231	16.6974	16.5352	16.7867	16.3223	15.865	15.6829	16.2975	16.1801	15.6528	15.4313	16.0222	16.142	16.8631	16.126	16.6935	16.719	16.7655	16.1057	16.3525	15.8831	16.7627	15.0325	15.5146	15.5855	15.5057	15.4265	15.3168	15.8018	15.5293
P27641	Xrcc5	X-ray repair cross-complementing protein 5	17.5618	13.9493	13.9454	11.7503	13.2612	13.2831	15.7576	15.8087	14.9669	15.449	14.3872	13.5927	14.5155	14.9208	17.299	15.9121	16.5722	16.5774	16.3288	14.8476	15.6445	14.9931	16.217	NaN	NaN	NaN	NaN	13.3246	NaN	NaN	13.8426
P27659	Rpl3	60S ribosomal protein L3	19.9951	19.5705	18.9073	19.1157	19.1479	19.0329	18.2118	18.3586	18.4437	19.205	18.7154	18.2626	18.8256	18.7236	19.9054	18.7002	19.3359	19.8569	19.1416	18.145	18.247	17.9079	19.2315	15.6315	15.7033	16.1696	15.9492	15.6847	16.2509	16.5128	16.2141
P27773	Pdia3	Protein disulfide-isomerase A3	21.9669	21.5034	20.6526	20.8876	21.0352	21.1071	20.1288	20.7471	20.4378	21.1848	21.0554	20.6705	21.1876	21.2343	21.8795	20.545	21.701	21.6862	21.0237	19.8225	20.5111	20.0411	20.8114	18.3656	18.6131	18.7971	18.4004	18.2514	18.5086	18.7381	18.5886
P27870	Vav1	Proto-oncogene vav	15.6534	14.6329	13.5223	12.7883	14.6574	14.7513	13.9112	15.5742	NaN	14.7708	14.6883	13.1721	14.3367	14.0806	14.7092	13.4907	15.9266	15.4343	13.5102	14.5558	12.0581	NaN	14.2836	NaN	14.2002	NaN	NaN	NaN	NaN	NaN	13.7622
P28063	Psmb8	Proteasome subunit beta type-8	17.943	17.3346	16.1954	17.0529	17.1659	17.2978	16.4247	17.2731	17.3422	17.4208	17.392	16.3678	17.8737	17.1973	17.6265	17.1832	17.7758	17.6009	17.2158	16.5353	16.8083	16.3142	17.0143	16.0955	16.3199	NaN	14.4602	NaN	16.2423	16.1852	16.2744
P28076	Psmb9	Proteasome subunit beta type-9	16.9414	16.016	14.5919	14.968	15.9574	15.0148	15.0147	16.2593	17.0826	16.5425	15.845	15.4805	18.1189	16.0658	17.1192	16.0127	16.8027	16.2975	16.5446	15.7975	16.396	14.6683	16.329	14.8028	NaN	15.4857	NaN	NaN	NaN	16.0597	14.9441
P28271	Aco1	Cytoplasmic aconitate hydratase	19.7971	19.0129	19.0052	18.8768	19.1474	18.4497	17.6232	17.9493	19	18.7484	18.0539	17.7226	17.8633	18.3633	19.4532	18.8101	18.9984	19.128	19.5109	18.7971	18.7103	17.8199	19.2699	17.5027	18.1575	18.3415	18.107	17.8246	18.3357	18.3791	17.8739
P28293	Ctsg	Cathepsin G	17.0786	16.9136	16.3395	13.505	17.5593	16.5126	13.726	16.1658	16.1941	17.1064	15.9601	12.232	15.4963	13.949	16.8913	14.7448	18.1982	17.2759	17.2637	15.2039	15.5913	15.2402	16.1241	14.8907	NaN	NaN	NaN	NaN	NaN	14.3356	NaN
P28301	Lox	Protein-lysine 6-oxidase	18.7923	17.3431	14.9476	16.8363	16.5339	17.4633	15.5017	16.9691	14.8291	18.6012	17.1456	18.3382	17.7833	18.3552	18.5193	15.7502	17.8652	18.4064	16.1905	14.5682	15.7665	15.5178	15.6775	NaN	NaN	NaN	NaN	NaN	15.6215	NaN	NaN
P28352	Apex1	DNA-(apurinic or apyrimidinic site) lyase	18.1455	17.0046	17.0619	17.101	17.3455	16.601	15.3628	15.6415	16.6512	16.7706	16.3038	14.0168	16.0995	16.048	17.8444	17.1692	17.3539	17.7018	17.6473	16.6563	16.617	16.1153	17.3448	15.2732	15.5704	15.8562	15.2036	NaN	15.4363	15.7994	15.465
P28474	Adh5	Alcohol dehydrogenase class-3	18.8533	18.544	18.7652	18.5091	18.7148	17.941	17.6791	17.3121	18.1861	17.6876	17.699	17.3858	17.718	17.0989	18.3747	18.2216	18.3215	18.3959	18.9432	18.3509	18.2913	17.7244	18.7925	18.1439	18.3656	18.6138	18.5072	18.2094	18.5136	18.7612	18.017
P28481	Col2a1	Collagen alpha-1(II) chain	17.8376	16.6257	16.0131	16.363	17.1324	16.7127	15.3437	15.9622	16.6872	16.8316	16.1565	15.5684	16.8014	16.7097	16.4985	15.984	16.441	16.5928	16.6487	16.1018	17.0749	15.9004	16.378	15.8147	16.3051	15.7082	15.9209	15.667	15.3408	16.1331	15.2516
P28650	Adssl1	Adenylosuccinate synthetase isozyme 1	20.053	19.7214	20.6295	19.9567	20.3232	19.0441	18.0163	18.0845	19.973	18.9291	18.6552	17.7127	18.8783	19.0023	19.7395	19.3203	19.5551	19.9251	20.8111	20.4701	20.0275	19.3155	20.5593	20.3714	20.837	20.9511	21.0225	20.6657	20.8921	21.3127	20.6082
P28652	Camk2b	Calcium/calmodulin-dependent protein kinase type II subunit beta	19.6974	19.359	19.6751	19.2747	19.6024	18.9697	18.5755	18.2055	18.8752	19.0586	18.6045	18.6366	18.6406	18.6839	19.7985	19.124	19.2296	19.4316	19.7395	19.2375	19.2345	18.609	19.7758	18.5207	18.8487	18.9172	18.7483	18.6201	18.6653	19.0859	18.4785
P28653	Bgn	Biglycan	21.7832	21.2252	20.8173	20.8872	21.1645	20.5706	19.534	19.9455	19.8601	20.5636	19.4451	18.5947	20.4315	20.2068	21.3601	20.0308	21.0792	21.3301	21.1569	19.9699	20.1416	19.8118	20.7891	18.202	18.688	18.6209	18.4788	18.2126	18.2704	18.9556	18.6425
P28654	Dcn	Decorin	22.613	22.1601	22.0269	22.1557	22.5121	21.5148	21.1206	21.5548	21.9278	21.5784	21.5443	21.3594	21.5462	21.4322	21.2107	21.4371	21.8671	21.3823	22.5491	21.6391	21.7346	21.2842	22.3286	21.6605	21.7031	21.8101	21.4613	21.47	21.5609	21.9247	21.5743
P28656	Nap1l1	Nucleosome assembly protein 1-like 1	19.2595	18.6914	18.169	18.0874	18.4545	18.6413	16.5564	16.9119	17.6898	17.3692	17.5644	14.9858	17.5015	17.8582	19.5284	18.1482	19.0288	18.8611	18.6492	17.658	18.2001	16.4968	18.4139	15.6857	16.3523	16.7733	16.1263	15.9768	16.3766	16.4921	16.2085
P28658	Atxn10	Ataxin-10	16.8211	16.4024	15.9579	15.8915	16.371	15.6658	14.7493	14.6751	14.8367	15.8718	14.6843	14.1314	14.959	15.1265	16.4686	15.2476	16.3901	16.3902	16.1428	15.0413	15.6066	14.4803	15.9175	13.1499	14.1759	13.5767	13.9111	13.3348	13.7886	13.4648	13.5075
P28660	Nckap1	Nck-associated protein 1	16.7478	16.0728	15.3035	16.0065	15.8762	14.7692	14.2425	14.5099	14.978	15.3956	14.386	13.2397	14.5135	14.2639	16.4147	15.9835	15.6303	16.5204	16.5152	15.3721	15.4723	14.5698	15.9228	NaN	NaN	14.715	NaN	15.3442	NaN	NaN	15.0677
P28661	2004-09-01	Septin-4	16.0708	15.3036	15.0466	14.3354	15.458	13.4508	NaN	10.9301	14.7364	16.1985	14.2847	12.526	11.9249	10.8835	16.3663	13.8984	15.5387	15.6905	16.6845	15.4435	15.0972	13.5619	16.1711	NaN	NaN	13.3847	NaN	12.9692	NaN	NaN	NaN
P28665	Mug1	Murinoglobulin-1	21.4515	21.5129	20.4108	20.2267	19.9047	20.2565	18.8826	20.0073	20.1388	20.8234	20.2966	19.8983	19.9751	20.0089	21.3349	19.7276	21.5294	21.2245	21.1699	19.8197	20.1164	19.3955	20.7344	18.9588	19.5345	19.6392	19.2188	18.972	19.1263	19.7554	19.1851
P28667	Marcksl1	MARCKS-related protein	15.7016	15.8872	14.6603	15.1139	15.3165	15.5401	14.4504	15.9407	15.3557	16.0002	15.7827	15.5156	15.7539	15.6557	15.2083	14.9691	16.1021	15.1274	15.0223	13.6511	NaN	13.8448	14.2937	NaN	NaN	NaN	NaN	NaN	NaN	NaN	NaN
P28740	Kif2a	Kinesin-like protein KIF2A	17.3579	16.7728	16.6336	16.6145	16.6332	16.6375	15.8455	15.4247	NaN	15.0977	14.2068	15.4487	14.7423	14.8267	15.4123	14.7344	16.9803	16.997	16.7034	16.3707	14.824	15.4012	16.6191	14.6062	15.1096	16.1081	14.9197	15.7349	15.643	15.322	15.9076
P28843	Dpp4	Dipeptidyl peptidase 4	16.1728	16.241	15.613	16.4455	16.1504	14.2906	14.8251	15.3549	13.829	14.0564	15.8254	15.1854	14.0379	16.1068	15.2519	15.6718	16.2841	15.5863	16.6641	15.6499	16.2258	13.979	15.9108	14.8023	15.3595	15.8249	14.811	14.5719	15.1039	15.5394	15.1037
P28862	Mmp3	Stromelysin-1	17.5057	15.1351	13.5945	14.4604	13.7182	15.5797	14.4127	14.9059	14.5545	16.7773	15.9191	14.7457	15.9305	16.2996	16.6877	15.6636	17.1164	16.9094	15.4652	13.9978	14.8427	13.897	15.4288	NaN	NaN	11.6691	NaN	NaN	NaN	NaN	12.7699
P28867	Prkcd	Protein kinase C delta type	16.7024	16.5862	15.6833	15.8238	15.7669	15.7975	14.8563	16.0808	14.9065	16.5373	16.1896	15.1318	15.9334	15.8856	16.2882	14.7336	17.2354	16.5873	15.7692	15.1978	15.4004	13.8925	15.4275	14.8625	14.4048	14.7111	14.6532	14.4128	14.3536	14.5698	14.6561
P29341	Pabpc1	Polyadenylate-binding protein 1	19.8079	19.5162	18.7304	19.3102	19.1839	19.1781	18.4502	18.7391	18.4727	19.1317	18.701	18.7388	18.8761	18.9795	19.2834	18.5632	19.4833	19.5245	19.024	18.2601	18.4755	18.2312	18.9797	16.3646	16.4664	16.7417	16.9157	16.5737	16.6326	16.7375	16.9818
P29351	Ptpn6	Tyrosine-protein phosphatase non-receptor type 6	18.3549	17.694	16.8007	17.2989	17.2939	17.595	16.4356	17.9865	17.4094	17.6203	17.8231	17.048	18.2899	17.7561	18.1374	17.1246	19.2938	18.1552	17.4068	15.6856	17.1553	15.9686	17.3107	NaN	NaN	15.0212	16.9591	NaN	16.8759	19.003	14.3927
P29391	Ftl1	Ferritin light chain 1	23.2018	22.9514	21.884	22.2128	22.6069	22.3146	21.6299	22.3799	21.8265	22.4367	22.4765	21.6889	22.2387	22.3757	22.7055	22.0204	23.0397	22.6406	22.2238	20.8501	21.5418	21.2597	22.0689	18.7583	19.31	19.6504	18.9718	18.6678	18.9417	19.3432	19.3347
P29416	Hexa	Beta-hexosaminidase subunit alpha	18.9165	17.2566	17.4916	17.4885	17.8908	17.8818	16.4489	17.6598	17.0652	17.959	17.6674	16.9341	17.7134	16.9911	18.5866	16.8376	18.8043	18.4788	18.2045	16.7047	16.7468	16.2309	17.2435	16.7027	NaN	14.9487	13.8639	15.8107	14.4205	17.8393	15.2284
P29452	Casp1	Caspase-1	16.9018	16.7542	14.8312	16.1852	13.691	15.3339	14.4187	13.7339	14.5028	15.8744	15.7725	14.638	16.2949	15.7511	16.279	14.9881	16.436	16.2363	15.7091	14.7946	15.3843	14.2453	15.5266	NaN	NaN	NaN	NaN	NaN	NaN	NaN	12.9971
P29595	Nedd8	NEDD8	17.9068	16.7718	17.0442	11.9448	16.7053	14.3633	14.5332	12.9239	16.6012	13.4641	16.0203	13.3874	16.2316	NaN	16.8478	15.7736	15.8176	15.5973	18.965	17.9662	16.5874	NaN	17.1829	16.5985	17.7836	17.0133	16.5117	15.8565	17.0237	18.2983	16.1784
P29699	Ahsg	Alpha-2-HS-glycoprotein	20.0431	19.7207	19.4833	19.4617	19.2538	19.2316	18.4709	19.1859	18.9681	19.3111	19.2524	19.2008	18.6671	19.4965	19.5678	18.6262	19.6665	19.5331	19.4903	18.2494	19.0645	18.5317	19.2509	18.6403	18.3516	18.3689	18.1035	17.9597	18.1527	18.3923	17.9715
P29758	Oat	Ornithine aminotransferase, mitochondrial	19.3653	18.8156	18.6972	18.5616	18.6149	18.3426	17.3274	17.4695	18.283	18.2676	17.7835	17.0732	18.1837	18.2237	18.9979	18.0118	18.7959	18.9717	19.0596	18.4174	18.2661	17.9073	18.8646	17.7687	17.9785	17.9629	17.9089	17.6942	17.8891	18.0445	17.707
P29788	Vtn	Vitronectin	19.5514	18.7666	17.6136	17.8726	18.2455	17.9932	16.4297	17.4799	17.0899	18.3728	17.8193	16.6449	17.7972	18.1198	19.3059	17.8596	19.4419	19.5334	18.3694	16.8883	17.3245	16.8823	18.1701	15.1186	16.9965	16.3086	16.0361	15.5884	15.491	16.3318	15.5327
P30115	Gsta3	Glutathione S-transferase A3	19.176	19.0398	17.6515	18.4131	18.1128	18.1119	18.0413	17.1687	19.0716	18.3784	18.0996	18.0448	18.5688	19.0793	19.1293	18.9297	17.3676	18.1466	17.9828	17.4125	17.6135	17.6886	17.7002	16.8481	16.6583	16.627	NaN	16.2003	16.4698	17.0589	15.3455
P30275	Ckmt1	Creatine kinase U-type, mitochondrial	18.5433	14.8037	18.2944	16.9018	17.4945	17.0129	14.3642	14.5576	16.611	17.9033	15.8756	11.8195	16.4336	16.4944	18.0545	16.8406	17.8876	17.9871	19.1073	18.5082	19.0301	17.2149	18.1232	17.0625	17.7983	17.4086	18.7046	17.4678	18.2025	18.1569	17.3646
P30355	Alox5ap	Arachidonate 5-lipoxygenase-activating protein	16.377	14.2088	9.80567	13.3958	13.7222	13.9067	12.0785	14.7873	14.1145	16.1363	16.7781	15.2445	15.5824	15.6237	15.799	14.8145	17.479	15.8054	14.502	15.0532	14.9902	12.5455	13.7604	NaN	NaN	NaN	NaN	NaN	NaN	NaN	NaN
P30412	Ppic	Peptidyl-prolyl cis-trans isomerase C	19.6451	19.0674	18.5086	18.5469	18.8678	18.168	16.2457	16.9865	17.2725	18.0815	16.9064	17.2296	18.0931	17.8453	19.3912	17.3157	18.6405	19.1963	18.7929	17.4049	17.3049	17.3128	18.3708	15.2129	16.066	15.8893	16.0699	15.9412	16.2266	16.4688	15.9295
P30415	Nktr	NK-tumor recognition protein	18.3737	17.8456	17.4843	17.2473	17.6349	17.5119	16.3999	16.4724	17.4773	17.3044	16.9854	15.6536	17.5213	17.2579	18.0033	16.9575	17.8503	18.0063	17.8711	16.8406	17.44	16.5111	17.7427	15.4664	15.7657	16.114	16.0072	15.5723	15.9834	16.1723	15.3252
P30416	Fkbp4	Peptidyl-prolyl cis-trans isomerase FKBP4	17.7541	17.1617	16.9367	17.2507	17.1824	17.0226	16.2153	16.1344	16.5829	17.0227	16.5596	16.1404	16.5808	16.3194	17.0985	16.3665	17.0931	17.0543	17.3585	16.3566	16.7298	16.0983	17.2094	15.7967	16.2195	16.2564	16.0807	15.6832	16.0188	15.9205	15.9631
P30681	Hmgb2	High mobility group protein B2	19.0523	18.8974	17.9636	18.3711	18.3847	18.1745	17.6949	18.5968	17.88	18.7547	18.738	17.911	18.3926	17.6941	18.5786	18.2357	19.4101	18.5043	18.375	17.1618	18.0145	17.2527	18.2358	16.0236	15.5043	16.9085	15.7512	15.5453	16.1302	16.4332	16.6215
P30999	Ctnnd1	Catenin delta-1	17.7416	17.2667	16.8196	17.2226	17.1765	16.3321	15.4175	15.6021	16.0936	16.3608	16.3055	14.9908	15.7368	16.391	17.1539	16.2367	17.3065	17.2415	17.5276	16.391	16.5847	15.5184	17.0223	13.824	14.8622	15.4215	14.4936	14.5416	14.5976	15.3421	15.2138
P31001	Des	Desmin	23.2809	23.0083	23.7545	23.0242	23.7094	22.7957	22.1429	21.805	22.7794	22.4935	22.5843	21.5783	22.8638	22.3114	23.2133	22.6267	22.8712	22.9061	24.0119	22.9258	23.2419	22.8437	23.9502	22.7894	23.0138	22.9518	23.0347	22.717	22.9033	23.2513	22.5694
P31230	Aimp1	Aminoacyl tRNA synthase complex-interacting multifunctional protein 1	19.2412	18.7585	19.1983	18.9594	18.9191	18.5779	17.9187	17.5185	18.5412	18.5552	17.8324	15.5605	18.2728	18.0909	19.1494	18.352	18.671	18.8013	19.2873	18.3315	18.4285	17.5721	19.0522	17.5813	18.2736	18.2748	18.2205	17.7149	18.1948	18.4054	17.9183
P31324	Prkar2b	cAMP-dependent protein kinase type II-beta regulatory subunit	17.6961	14.214	13.3985	12.3019	14.2347	14.9199	15.4774	10.9665	15.618	16.3986	15.3013	14.673	15.2149	14.1651	16.9472	16.4626	16.5171	15.9014	16.4905	15.3452	15.4328	14.7609	16.218	NaN	NaN	14.4812	NaN	NaN	NaN	NaN	14.6328
P31428	Dpep1	Dipeptidase 1	18.7719	16.5113	17.9678	17.9645	18.3547	17.936	16.3646	15.8062	18.2567	17.7253	16.3433	15.7256	16.6272	14.8559	17.5476	16.5521	17.7357	17.4831	18.0918	17.6043	16.8368	17.184	17.8735	16.3009	16.846	17.3023	16.5705	16.4478	16.5669	16.7758	16.2087
P31532	Saa4	Serum amyloid A-4 protein	18.1596	16.5772	16.2289	16.2873	16.9568	17.3662	16.1743	16.1811	15.4702	17.2238	17.8188	16.6846	16.4877	16.8942	17.5279	13.8939	18.5186	17.9552	16.3219	14.318	15.867	13.0386	15.7613	NaN	NaN	NaN	NaN	NaN	NaN	NaN	13.7756
P31725	S100a9	Protein S100-A9	20.13	21.3612	18.3743	18.0047	18.4635	19.2386	16.3081	20.5555	18.3496	20.2429	19.9914	16.1796	16.9535	18.3413	18.6771	19.4124	23.6117	20.4904	18.955	17.0075	18.8588	16.8761	18.1095	13.8519	14.099	15.4436	14.268	15.1707	14.4426	16.5286	16.3141
P31750	Akt1	RAC-alpha serine/threonine-protein kinase	19.3107	18.4616	18.663	18.07	18.1725	16.7482	16.47	18.9272	18.2864	18.6793	16.4123	17.3036	16.0445	17.089	19.3306	18.2552	18.5981	19.0391	18.9058	18.0318	17.1264	18.1523	18.7441	16.1341	16.6931	16.7526	15.5106	16.6918	15.8796	17.104	16.4255
P31786	Dbi	Acyl-CoA-binding protein	20.8774	19.958	20.4273	20.3242	20.0604	19.6237	18.1809	18.3633	20.3998	19.6467	20.0462	19.0687	19.6322	19.7687	20.3515	19.8412	20.3459	19.4133	20.9395	20.4038	20.0158	18.2997	20.5473	19.5545	20.403	20.5666	20.0202	19.7965	20.3639	20.4592	19.9466
P31938	Map2k1	Dual specificity mitogen-activated protein kinase kinase 1	18.855	18.6085	18.6945	18.3111	18.6767	17.6569	17.234	17.572	17.9686	17.8261	16.2548	18.0229	17.7666	17.6405	18.4098	17.6678	18.037	18.5751	18.7745	18.2939	18.0698	18.0339	18.7184	17.5831	18.0106	18.442	18.3401	18.0005	18.4269	18.4644	17.9871
P31996	Cd68	Macrosialin	19.5117	18.8992	16.8415	17.2399	17.8916	18.2056	17.6645	18.628	17.2026	18.4879	18.9802	18.3178	18.2142	18.7099	18.8235	17.8262	19.2935	18.7755	17.855	15.929	16.448	16.9585	17.0869	NaN	NaN	NaN	NaN	NaN	NaN	NaN	NaN
P32020	Scp2	Non-specific lipid-transfer protein	20.3869	19.5866	19.4278	19.7867	19.6575	19.5501	18.8093	18.7149	19.8763	19.5716	19.4162	19.1135	19.3932	19.6637	19.987	19.7127	19.5864	19.6774	19.9324	19.1753	19.2734	18.8856	19.8151	17.8672	17.9642	18.5538	18.1165	18.0842	18.206	18.5153	18.1668
P32067	Ssb	Lupus La protein homolog	18.3361	17.7074	17.1262	17.2236	17.5437	16.9891	15.3674	16.7668	16.4418	17.3389	16.3432	14.8915	16.5557	15.9724	18.3017	16.0908	17.4996	17.8648	17.5426	16.7041	16.217	15.9799	17.4506	15.0435	15.5894	15.7131	15.3421	15.3123	15.3691	15.7959	15.4838
P32233	Drg1	Developmentally-regulated GTP-binding protein 1	17.1307	16.7781	16.656	16.556	16.836	16.3561	15.4271	15.1759	16.6229	15.2803	15.3385	15.9198	16.3303	15.3318	17.4438	15.7028	16.4522	16.8261	16.9468	15.9073	16.1787	15.3965	16.6774	15.0328	16.3188	15.3354	14.5395	14.8333	14.8834	15.8575	15.0035
P32261	Serpinc1	Antithrombin-III	19.6549	19.4965	18.5583	18.715	18.5573	18.8266	17.4062	18.7636	18.1402	18.911	19.062	18.3525	18.2031	18.7771	19.2173	17.8971	19.8789	19.4022	19.0741	17.9756	18.0552	17.3861	18.6996	16.8035	17.492	17.5046	17.2839	17.1558	17.4783	17.6695	17.2328
P32848	Pvalb	Parvalbumin alpha	25.5107	25.6047	26.7048	26.2305	25.7967	24.9684	24.8115	24.9637	26.0367	24.9241	24.8274	25.7371	25.4618	25.0272	24.915	25.0831	24.4855	24.3272	25.325	26.1117	24.7956	25.215	25.6003	26.5182	26.9424	27.0297	26.9945	26.7163	27.1829	27.2594	26.8495
P32921	Wars	Tryptophan--tRNA ligase, cytoplasmic	18.647	18.394	18.1944	18.0734	18.5043	18.159	16.7609	17.489	18.3599	18.047	17.357	16.2888	18.388	17.4002	18.8468	17.7749	18.2509	18.4709	18.6248	18.0472	18.1031	17.4854	18.5152	16.7777	17.664	17.8297	17.5384	17.2195	18.0082	18.5324	17.4543
P33146	Cdh15	Cadherin-15	16.1072	NaN	17.9288	17.4519	17.706	17.9988	16.5487	18.9914	NaN	19.2551	20.9588	16.2584	17.369	17.8742	16.812	17.016	20.7598	18.8807	18.0798	17.037	16.0757	16.5569	17.3078	18.2128	NaN	17.725	NaN	17.672	17.8203	17.4966	NaN
P33267	Cyp2f2	Cytochrome P450 2F2	19.2904	17.9658	17.3916	18.1145	18.5211	18.1457	17.0412	16.2103	18.6886	18.556	17.3014	16.9945	17.3958	17.8613	19.2612	18.269	17.9675	18.1779	18.1479	17.3938	17.7903	16.8126	17.9785	14.4907	14.4468	15.8425	14.5644	14.0759	14.4333	14.142	15.5553
P33434	Mmp2	72 kDa type IV collagenase	17.6573	17.0861	14.9327	16.0943	16.842	15.8007	13.7744	15.8914	12.517	15.401	16.0359	14.5134	15.8416	15.5569	17.0051	14.2429	16.97	17.3244	16.504	14.3162	14.6421	13.65	16.1178	NaN	NaN	NaN	NaN	NaN	NaN	NaN	NaN
P33435	Mmp13	Collagenase 3	16.4202	13.9104	14.0358	13.7391	14.5989	11.8295	11.2101	13.5404	11.9718	13.6474	13.386	11.0597	14.8747	12.5392	16.7897	11.8088	15.352	16.1468	13.3117	14.0285	13.5638	12.0543	NaN	NaN	NaN	NaN	NaN	NaN	14.7231	NaN	NaN
P33587	Proc	Vitamin K-dependent protein C	15.2501	14.9712	13.3824	13.9299	14.0846	13.9351	11.1691	13.438	12.4741	14.3243	13.6524	11.5355	NaN	NaN	15.08	NaN	15.1414	14.636	14.054	11.6776	12.6396	12.2324	13.8116	NaN	NaN	NaN	NaN	NaN	NaN	NaN	NaN
P33622	Apoc3	Apolipoprotein C-III	21.2942	19.7268	19.8226	18.615	18.9928	19.0943	18.9224	18.9535	17.7578	19.7509	16.8521	16.0163	14.3933	18.1863	19.2872	17.2155	18.5488	19.9506	20.1593	18.0445	16.259	14.7875	19.2729	17.2524	17.9137	17.679	17.7484	17.2906	17.698	17.8501	17.1689
P34022	Ranbp1	Ran-specific GTPase-activating protein	19.0563	16.4465	17.8152	17.8363	17.3167	17.2464	17.6448	18.2051	17.1158	18.0841	18.1319	17.3018	17.8696	17.6065	18.532	17.7106	18.9115	18.0049	18.0452	16.5984	17.3183	16.5079	17.9778	15.712	NaN	NaN	16.3307	NaN	NaN	20.0034	NaN
P34152	Ptk2	Focal adhesion kinase 1	16.9515	15.3099	14.522	14.181	16.8654	16.1562	14.1886	14.488	16.036	16.0374	14.671	15.5553	15.6584	14.3574	16.733	16.0974	16.6621	16.4233	16.1372	15.1531	16.0804	15.4421	16.0772	NaN	NaN	14.2531	13.3294	14.0363	13.4009	14.178	14.1947
P34884	Mif	Macrophage migration inhibitory factor	20.9908	21.0261	20.9968	20.8023	20.9389	20.1935	18.8756	19.9453	19.9077	19.8291	19.1738	20.5076	19.9835	20.3101	20.2917	19.5574	20.1992	20.0562	20.8201	20.6479	20.2886	19.4338	20.6819	20.0915	20.7754	21.255	20.5432	20.7141	20.7468	20.8565	20.5123
P34914	Ephx2	Bifunctional epoxide hydrolase 2	18.1856	16.4958	16.7186	17.1278	17.1968	16.19	16.1595	15.0597	17.7382	16.9135	16.7697	15.7153	16.7774	16.9215	17.9316	17.8428	16.3695	17.2386	18.0255	17.3399	17.0715	16.6375	17.6863	16.4903	17.3631	17.5816	17.3015	16.9997	17.2926	17.4055	16.9036
P34928	Apoc1	Apolipoprotein C-I	18.5678	18.3874	17.3549	17.2935	16.7974	17.626	17.1159	18.2642	16.9307	18.2783	18.6708	17.9676	17.6612	17.3862	15.642	17.9813	17.6193	18.5404	17.0935	16.2359	17.4509	17.1916	17.1032	13.6257	NaN	NaN	NaN	NaN	NaN	14.6369	16.1376
P34960	Mmp12	Macrophage metalloelastase	17.6656	16.5856	12.3301	13.5118	14.655	16.1544	12.1714	13.8869	10.9042	16.4989	16.8621	16.6118	14.5258	15.5481	16.4934	13.738	16.5254	17.8613	14.7798	11.8193	15.5591	14.0092	15.0778	NaN	NaN	NaN	NaN	NaN	NaN	NaN	14.8922
P35123	Usp4	Ubiquitin carboxyl-terminal hydrolase 4	16.5676	16.2865	16.2224	16.2082	16.3168	16.1028	15.1838	15.6034	16.1475	15.8933	15.5192	15.9149	15.7094	15.9591	16.3822	15.6637	16.1614	16.2271	16.5496	15.8918	15.7086	15.7237	16.408	14.8421	15.4848	15.6635	15.4643	15.3302	15.6382	15.8116	15.3695
P35235	Ptpn11	Tyrosine-protein phosphatase non-receptor type 11	16.2993	15.9911	15.9634	15.5615	15.6131	15.6517	14.8217	14.9402	15.5202	15.3367	15.7327	14.1374	15.6038	15.7696	16.1209	15.4969	15.9594	16.166	16.4892	15.7945	15.7805	14.9922	16.2167	14.5219	14.9541	15.1084	15.4264	15.1115	15.2774	15.3413	14.9418
P35278	Rab5c	Ras-related protein Rab-5C	19.4008	18.8896	18.1311	18.2619	18.5817	17.4184	16.8926	16.9044	17.0482	18.0178	17.6422	17.7027	17.2356	16.8053	19.1527	17.4943	18.9734	18.7909	18.2937	17.2382	16.8194	16.8321	18.2498	15.8388	15.8544	16.1425	16.2221	15.4916	15.652	16.1277	15.9691
P35279	Rab6a	Ras-related protein Rab-6A	19.3233	18.9996	18.5073	18.6732	18.683	18.062	17.1577	17.939	17.9	18.0096	17.37	16.6367	18.0629	18.0441	18.562	17.3454	18.6308	18.8583	18.3657	17.5443	17.7848	17.5119	18.4109	16.3303	16.6873	16.9344	16.6342	16.6596	16.7367	16.9476	16.42
P35282	Rab21	Ras-related protein Rab-21	17.786	17.3183	17.4662	17.017	17.3272	17.0794	16.1724	15.8037	17.0177	16.6178	17.251	15.315	16.8926	16.7967	17.327	16.4444	17.4233	17.1958	17.6859	17.0733	17.1009	16.5803	17.4157	16.3748	16.7091	16.595	16.7161	16.3317	16.5782	16.5982	16.3643
P35283	Rab12	Ras-related protein Rab-12	17.2742	16.6862	16.9816	16.8868	16.8736	16.5341	16.16	15.9462	16.7088	16.5406	15.9875	15.5693	16.4648	15.47	16.6785	15.9953	16.7069	16.9159	17.1886	16.7528	16.6154	15.8064	17.0535	16.4292	16.6037	16.8269	16.7341	16.5701	16.6257	17.0276	16.3384
P35285	Rab22a	Ras-related protein Rab-22A	16.4612	15.29	14.9448	14.2045	15.9634	14.8014	12.806	13.5851	14.9079	16.3677	13.5418	11.8153	NaN	13.8868	16.5122	13.9966	14.5725	15.2385	16.0514	13.9613	15.3418	13.8565	15.8199	13.3004	NaN	14.1323	14.3495	13.2963	13.9989	14.8177	13.6964
P35290	Rab24	Ras-related protein Rab-24	19.1273	16.4071	19.0795	17.1724	17.4647	17.6709	14.2717	14.7155	16.6116	17.6605	18.2181	14.0301	16.5689	17.3774	18.9802	18.0788	18.4775	19.2729	19.427	18.8689	17.93	16.369	18.679	17.8393	18.369	16.7667	18.7701	17.2803	18.5846	17.1985	17.4074
P35293	Rab18	Ras-related protein Rab-18	19.711	19.1866	19.3527	19.1265	19.3497	18.9452	18.0738	17.9287	18.9176	18.6842	18.5256	17.7918	18.4552	18.1007	19.4146	18.5977	19.2104	19.2444	19.4851	18.7142	18.7431	18.3076	19.4113	17.7027	18.0244	18.368	18.3352	18.0771	18.4311	18.3968	17.913
P35330	Icam2	Intercellular adhesion molecule 2	16.3018	15.8594	16.3517	16.4923	15.7773	NaN	14.9975	14.9137	15.9376	15.8546	15.3529	15.1087	14.1454	14.8196	15.8951	15.2515	14.8403	14.6281	15.6212	15.9358	15.233	15.299	16.5731	NaN	NaN	NaN	NaN	NaN	NaN	14.5398	NaN
P35385	Hspb7	Heat shock protein beta-7	19.9229	19.6104	19.9629	19.2217	19.9258	18.7912	17.8872	16.9719	17.9175	18.2141	17.7577	17.9871	17.9129	17.1584	19.7684	18.401	18.6688	19.2401	20.4009	19.3166	18.6638	18.3096	20.276	18.1222	18.5967	18.7213	18.9473	18.3607	18.8841	18.8573	18.3629
P35441	Thbs1	Thrombospondin-1	18.6377	17.2931	16.4197	17.5754	17.6825	17.7238	16.1962	16.6316	16.4322	17.679	16.5325	16.9512	17.4593	17.5915	18.331	15.3885	18.3614	18.5724	17.0923	15.9529	16.4775	16.115	16.8355	15.6458	15.815	15.6084	15.6102	15.5966	15.0205	15.9838	15.0029
P35486	Pdha1	Pyruvate dehydrogenase E1 component subunit alpha, somatic form, mitochondrial	22.2123	21.9611	22.7331	22.2857	22.6352	21.7916	21.4246	21.127	22.3854	21.4899	21.6221	21.1483	21.6881	21.5481	21.9905	21.9633	21.7349	21.7579	23.0673	22.2783	22.4805	21.8918	22.8193	22.2438	22.4687	22.5252	22.4228	22.3381	22.3489	22.7253	22.2266
P35492	Hal	Histidine ammonia-lyase	18.3727	17.9731	16.7161	17.922	17.7701	17.0043	15.9951	16.8252	17.0305	17.7445	17.1326	17.0258	16.5471	17.4804	17.5587	16.9335	17.9356	17.8089	17.3971	16.6475	16.0256	16.0559	16.716	15.0594	15.5699	15.4613	14.4952	14.9587	14.9545	15.3579	16.6329
P35505	Fah	Fumarylacetoacetase	17.3113	16.4414	16.1471	16.7184	16.5994	16.2675	16.1153	15.2714	16.7886	16.2924	15.8465	15.8339	16.4053	16.2104	17.126	16.8068	16.1617	16.6896	16.6197	15.7556	15.6658	15.783	16.4375	14.6426	13.8912	15.1997	NaN	14.2405	14.7425	14.8103	14.1102
P35550	Fbl	rRNA 2'-O-methyltransferase fibrillarin	18.6696	18.0196	17.7874	17.9619	18.147	17.8075	17.2422	17.5791	17.7973	17.8823	17.6379	17.4811	17.7394	17.6428	18.305	17.5073	18.0565	18.0643	18.2738	17.2223	17.5757	17.1946	17.9463	15.6841	15.8108	16.0483	15.9616	16.5225	15.8922	15.5879	15.9343
P35564	Canx	Calnexin	21.7638	21.2821	20.9597	20.7484	21.034	20.7969	19.8087	20.2373	20.5314	21.2438	20.8936	19.8071	20.9128	20.848	21.5963	20.6487	21.4416	21.5856	21.1355	20.2614	20.7053	19.9945	21.0935	19.1347	19.4077	19.4962	19.3575	19.0737	19.2907	19.7297	19.2485
P35585	Ap1m1	AP-1 complex subunit mu-1	25.2676	24.6694	24.5498	24.3203	24.6621	23.9127	23.1647	23.1936	23.8769	23.9391	23.1381	22.2103	23.8422	23.1778	25.1794	23.8594	24.5579	25.0944	24.9668	23.7428	23.6606	23.3655	24.8243	23.0652	23.3218	23.5404	23.5155	22.8481	23.4889	23.5687	23.0521
P35700	Prdx1	Peroxiredoxin-1	23.0062	22.5502	22.3821	22.3314	22.5178	22.3152	21.5177	21.9007	22.0969	22.3762	22.0851	21.7646	22.2606	22.4636	22.7124	22.0762	22.6635	22.6638	22.493	21.8828	21.9379	21.6385	22.4602	21.8558	21.9886	22.1192	22.1189	21.8327	22.048	22.3163	21.8059
P35762	Cd81	CD81 antigen	18.5605	15.0771	16.8703	17.041	17.4796	16.3347	15.9065	15.8587	16.3563	16.8755	16.0691	15.1694	15.2452	15.4811	17.0669	16.1774	16.0829	15.8696	16.8613	15.0953	14.8647	15.1469	16.0537	14.9783	15.4865	16.467	15.9827	NaN	16.0328	15.3124	15.5291
P35821	Ptpn1	Tyrosine-protein phosphatase non-receptor type 1	17.5657	17.1011	17.1882	16.7474	16.9619	17.0174	16.11	16.4568	16.789	17.1487	16.3762	14.1736	16.4122	16.6705	17.5169	16.2463	17.6942	17.3911	17.693	17.1751	16.6973	16.1879	17.1444	16.0606	NaN	16.799	NaN	16.704	NaN	NaN	16.2845
P35979	Rpl12	60S ribosomal protein L12	21.1794	20.6852	20.5221	20.4401	20.6354	20.2867	18.7115	19.3333	20.0151	20.2325	19.4946	18.754	19.5233	19.7533	20.835	19.8715	20.496	20.7535	20.4169	19.7774	19.9224	19.3643	20.5162	18.6014	18.8976	18.9366	18.8784	18.6106	18.938	18.8674	18.7041
P35980	Rpl18	60S ribosomal protein L18	21.4669	21.1609	20.7915	21.0341	20.831	20.8139	20.3554	20.3853	20.6772	20.9911	20.9579	20.5308	20.44	20.5969	21.3195	20.3826	20.9871	20.8341	20.8494	20.0582	20.3555	20.0859	20.8511	18.9001	19.2272	19.4146	18.7976	18.99	19.1526	19.3081	19.0442
P36371	Tap2	Antigen peptide transporter 2	16.1655	15.6497	15.336	13.7799	15.4412	15.7041	15.8969	16.9665	16.9914	15.6677	15.3203	15.2703	18.305	15.9534	16.4974	15.9237	16.317	16.4485	15.114	15.0324	16.4189	15.1416	15.5268	NaN	NaN	NaN	14.8175	NaN	14.1831	16.0435	14.616
P36536	Sar1a	GTP-binding protein SAR1a	17.9362	17.2809	17.1205	16.5185	16.7548	15.9841	14.5373	15.1048	16.4982	16.2575	15.4467	13.7998	15.757	14.8635	18.055	16.9093	17.5125	17.6216	17.88	16.9094	16.589	16.3122	17.3895	15.1516	15.9595	16.1693	16.2483	15.5809	16.0972	16.4148	15.3791
P36552	Cpox	Oxygen-dependent coproporphyrinogen-III oxidase, mitochondrial	16.3957	15.4776	16.313	15.7731	16.5956	15.0987	14.2463	14.593	15.7924	16.0074	14.5459	13.339	15.4785	13.332	16.3454	15.3496	15.4444	13.8601	15.9264	14.8343	15.375	15.0021	15.9582	14.4403	13.3193	15.3441	14.8937	14.8238	15.2249	15.1808	14.5869
P36916	Gnl1	Guanine nucleotide-binding protein-like 1	15.6474	15.6007	15.1905	15.0307	15.3976	14.5981	13.8467	14.0328	15.3099	15.3226	13.9111	12.6898	13.9795	13.7131	15.0844	13.6506	15.1265	15.7741	15.6203	14.6219	13.1146	13.2173	15.3204	12.4652	13.7004	13.8964	13.611	13.5846	13.6058	14.108	13.4309
P36993	Ppm1b	Protein phosphatase 1B	18.1165	17.4244	18.0343	17.632	17.894	17.7461	16.1569	16.8673	17.3797	17.5526	16.7644	16.4574	17.3843	16.5633	17.8389	17.2801	17.0096	17.4125	18.056	17.2426	17.7628	17.3477	17.9878	16.7876	17.3669	17.3939	17.5226	17.0873	17.2071	17.4721	16.9828
P37040	Por	NADPH--cytochrome P450 reductase	19.1836	18.405	17.9389	18.304	18.2713	18.1822	17.35	17.5564	18.3058	18.327	17.9098	17.6623	17.6899	18.1344	18.8911	17.9782	18.6964	18.7024	18.5579	17.8987	17.909	17.3733	18.3788	16.483	16.9795	17.528	17.0076	16.952	17.1197	17.3712	16.9067
P37804	Tagln	Transgelin	20.02	19.7516	19.1149	19.3689	19.6934	18.9876	18.6941	18.5322	19.0752	19.0428	18.89	18.9722	18.787	19.2581	19.3509	18.6958	19.1709	18.7907	19.8133	18.4903	18.8097	18.5382	19.8081	18.7661	19.099	19.1916	18.9882	18.5333	18.8681	19.0888	18.324
P37889	Fbln2	Fibulin-2	18.17	17.7071	16.1703	17.0597	17.0631	17.4955	16.414	16.2726	15.5786	17.5364	16.9033	17.1439	17.302	17.8345	18.2279	15.8782	17.67	18.1918	16.5817	14.9003	15.7763	15.6609	16.2672	14.8417	14.8069	13.6211	14.036	14.4017	13.6095	13.8614	13.8802
P38060	Hmgcl	Hydroxymethylglutaryl-CoA lyase, mitochondrial	16.7554	16.1153	16.511	16.0716	16.4724	16.0201	15.2242	15.4347	16.675	16.1887	15.9092	14.7738	15.3702	15.511	16.8017	16.4076	16.5661	16.2843	17.0796	16.0809	16.6595	15.9579	16.8125	14.2886	15.2043	15.1721	14.8993	15.1777	15.1565	15.6176	14.9083
P38647	Hspa9	Stress-70 protein, mitochondrial	20.9914	20.5491	21.0045	20.6401	21.1368	20.2342	19.5494	19.6656	20.6571	20.0841	20.0466	19.7299	19.9097	20.0415	20.9386	20.3376	20.4592	20.4604	21.3153	20.4365	20.5183	20.0668	21.2378	19.9592	20.3636	20.496	20.3071	20.192	20.232	20.7084	20.0654
P39053	Dnm1	Dynamin-1	17.9534	16.8069	16.1091	16.7904	17.1518	16.3989	15.2807	15.6285	16.1099	16.4089	15.3586	14.6978	16.3746	15.3641	17.5272	15.7062	16.7489	17.2583	17.2056	15.8883	15.4618	15.0297	16.8622	14.4416	14.735	14.8373	NaN	15.2319	14.0067	15.5731	14.5161
P39054	Dnm2	Dynamin-2	18.626	18.1988	18.0334	17.845	18.1138	17.4942	16.5268	16.997	17.2657	17.6681	16.8057	16.1776	16.8738	17.1715	18.5259	17.2519	18.215	18.4482	18.4439	17.5759	17.4615	16.5954	18.148	15.5083	16.6054	17.1775	16.8975	16.4857	16.9294	17.0065	16.3823
P39061	Col18a1	Collagen alpha-1(XVIII) chain	18.6985	18.185	17.1081	17.6982	17.8654	17.9168	16.7026	17.3286	17.0101	17.7935	17.641	17.4024	17.4208	18.1667	18.3515	16.5253	18.2316	18.5027	17.5102	16.4559	16.7849	16.5279	17.2695	15.3651	15.8437	15.936	15.6608	14.8363	15.345	15.7886	15.5216
P39447	Tjp1	Tight junction protein ZO-1	16.6453	15.9864	15.7418	15.9255	16.1906	15.3567	14.4915	14.675	15.4584	15.5995	15.1671	14.606	14.8749	15.5219	16.2294	15.1366	15.9616	16.0548	16.3549	15.4385	15.5957	14.5299	16.0591	13.5546	14.329	14.3272	14.5103	13.9	14.0341	14.7158	14.2426
P40124	Cap1	Adenylyl cyclase-associated protein 1	19.9656	19.7044	18.654	18.9456	19.204	19.2928	18.4522	19.1628	18.5091	19.3231	19.2033	18.6352	19.3089	19.4169	19.6909	18.9112	19.9374	19.7194	19.0078	18.0526	18.6926	18.2032	18.8208	16.6808	16.9659	17.4078	17.0716	16.7118	16.6231	17.1464	16.9786
P40142	Tkt	Transketolase	21.4452	20.573	19.9253	20.5729	20.5395	20.4098	19.8716	19.6545	20.925	20.8863	20.8664	19.8612	20.4975	20.6899	21.1446	21.3733	21.1484	20.6851	20.7808	20.1094	20.0369	19.7401	20.4589	17.6064	18.0812	19.4053	17.9307	17.6981	18.369	18.3081	17.9781
P40237	Cd82	CD82 antigen	17.0119	16.2961	14.093	15.1228	15.4607	14.7121	12.9968	15.989	15.8207	17.5651	15.1224	NaN	13.999	16.1142	16.1525	15.48	16.899	16.4406	16.8397	15.867	NaN	11.3639	15.8405	NaN	NaN	15.5478	NaN	14.6771	NaN	NaN	NaN
P40240	Cd9	CD9 antigen	18.8887	17.8586	17.6836	18.4525	17.87	17.7856	17.5039	16.9342	17.1264	17.9804	17.1073	16.5679	17.7504	17.3234	17.7761	17.304	17.4038	17.9804	17.8853	17.7142	16.9913	16.7992	17.495	17.1535	17.1724	17.5411	16.8993	17.1498	16.6433	17.1299	16.5653
P40336	Vps26a	Vacuolar protein sorting-associated protein 26A	18.9369	18.5412	18.0179	18.3062	18.3912	18.2901	17.488	17.8673	17.8266	18.1524	17.89	17.5221	18.065	18.0491	18.7729	17.463	18.6057	18.5642	18.3547	17.5359	17.4492	17.3249	18.1215	16.3015	16.7038	17.1033	16.6566	16.3766	16.9216	16.8261	16.5817
P40630	Tfam	Transcription factor A, mitochondrial	17.478	17.0649	17.3988	17.0856	17.3412	16.8389	16.1515	16.0444	17.0128	16.7608	16.7455	15.6581	16.5282	16.6608	17.0704	16.6736	16.9679	17.1253	17.8215	17.0347	17.0362	16.517	17.456	16.3101	16.7085	17.0759	16.7132	16.6475	16.644	17.1205	16.6884
P40936	Inmt	Indolethylamine N-methyltransferase	16.9132	16.6829	17.3639	16.8872	16.4065	16.1671	15.9498	15.369	17.5833	16.3361	15.5458	16.0873	16.1504	16.2066	16.4349	16.9375	16.1692	16.1214	17.2437	17.7206	16.6557	16.5416	17.3714	17.7703	17.5082	17.8719	17.7627	17.5046	17.8481	17.9598	17.9217
P41105	Rpl28	60S ribosomal protein L28	19.3526	19.0389	18.7997	19.0486	18.931	18.7458	18.2543	18.5371	18.6845	18.8414	18.7271	18.5686	18.7754	18.8127	19.3698	18.6219	18.8845	19.0774	18.8471	17.9607	18.413	18.2698	18.8389	17.0015	17.1438	17.2174	16.9359	16.995	17.1754	17.3826	17.1351
P41216	Acsl1	Long-chain-fatty-acid--CoA ligase 1	21.588	20.9702	21.5197	21.2714	21.6075	20.8381	20.2234	19.709	21.2571	20.5873	20.2675	19.89	20.5497	20.2962	21.1938	21.0617	20.6635	21.0582	21.9727	21.3744	21.2871	20.6929	21.753	21.0238	21.2839	21.5479	21.4159	21.3578	21.3634	21.6597	21.1848
P41241	Csk	Tyrosine-protein kinase CSK	16.7476	16.2949	15.2924	15.5642	15.6311	15.103	13.605	15.0744	15.4567	15.4407	15.14	14.2917	14.4162	14.9983	16.1758	15.0804	16.5252	16.3923	16.0333	14.9125	15.5055	13.7014	15.5322	NaN	12.9944	14.0059	NaN	13.0593	13.8266	13.2415	13.5682
P41317	Mbl2	Mannose-binding protein C	15.8241	14.3169	14.718	14.7836	15.2021	14.9227	NaN	12.6109	15.3393	14.9059	14.8026	NaN	NaN	NaN	15.831	14.0032	16.019	15.5497	15.7143	15.012	11.7383	NaN	15.7789	NaN	NaN	NaN	NaN	NaN	NaN	NaN	NaN
P41731	Cd63	CD63 antigen	19.124	18.8057	17.823	18.4463	18.5729	18.521	17.7165	17.9333	17.9137	19.0683	17.9569	18.4993	18.735	18.6612	18.5727	17.3158	18.9399	18.6519	17.7905	17.0706	17.7453	16.9296	17.8571	15.8513	16.3434	16.6442	15.8616	16.0651	16.4347	16.4988	16.6126
P42125	Eci1	Enoyl-CoA delta isomerase 1, mitochondrial	19.523	19.1895	20.2344	19.5312	19.8641	18.9732	18.3709	18.175	19.9966	18.8189	19.0989	18.0206	18.6366	18.4029	19.3146	19.4139	19.141	19.0792	20.846	20.038	20.2011	19.5389	20.3282	19.991	20.26	20.4139	20.2465	20.1901	20.2421	20.5571	19.9926
P42208	2002-09-01	Septin-2	19.8475	19.2742	18.7141	18.5357	19.1348	18.9617	17.4117	17.263	18.3315	18.8006	18.2411	16.7988	18.3331	18.0068	19.804	18.2336	19.6736	19.6932	19.3505	18.2784	18.5761	17.9587	19.0441	16.093	16.8443	17.073	16.9051	16.4456	16.5222	17.1635	16.689
P42209	2001-09-01	Septin-1	14.7411	15.1607	14.9943	15.1416	14.6807	14.9876	13.7861	14.6574	15.1883	14.8701	13.38	13.7447	13.6649	14.7276	14.2394	14.2813	14.7633	14.4431	NaN	15.4086	15.3727	NaN	14.6436	NaN	NaN	15.5275	NaN	NaN	NaN	NaN	NaN
P42225	Stat1	Signal transducer and activator of transcription 1	17.7007	17.5484	16.6561	16.7028	16.9586	16.6784	15.9512	17.7206	17.7423	17.0853	16.3448	15.9631	19.3704	16.6516	17.8996	16.9088	17.9518	17.213	16.9095	16.4956	17.5556	16.0272	16.8451	14.2178	14.7657	16.0967	14.1439	14.8235	15.4028	17.6155	15.569
P42227	Stat3	Signal transducer and activator of transcription 3	19.4674	18.995	18.7492	18.5663	18.765	18.2039	17.7488	17.9047	18.4034	18.1988	17.4382	17.9214	18.8654	18.0682	19.6077	18.2731	19.0977	19.1168	19.2001	18.0419	18.5017	17.6869	18.9732	16.8648	17.0663	17.3902	17.601	16.7757	17.5767	17.6775	16.8363
P42230	Stat5a	Signal transducer and activator of transcription 5A	17.1571	16.7346	16.632	16.4742	16.7544	16.1678	15.7324	15.8911	16.1323	16.0677	15.9028	15.5715	16.0437	16.0003	16.8445	16.0104	16.7344	16.6035	16.8508	16.0356	16.2504	15.707	16.4882	15.7295	16.1453	16.2965	16.3355	15.8973	16.1546	16.3595	16.0066
P42232	Stat5b	Signal transducer and activator of transcription 5B	16.3682	14.9066	15.7058	15.5111	16.0381	14.7842	14.7919	14.9703	16.2361	14.7626	13.7207	12.7436	13.9345	14.3271	16.1235	15.2286	16.4329	15.8632	16.4473	15.4972	15.8254	14.4383	16.0206	14.3725	15.457	15.7919	15.5698	14.8125	15.5286	16.106	14.9533
P42567	Eps15	Epidermal growth factor receptor substrate 15	17.2854	16.8658	16.5593	16.3564	16.9115	16.077	15.2963	15.4995	15.9137	16.0424	14.8065	14.4264	15.5112	15.8214	17.0761	15.1923	17.0188	16.8476	17.0107	15.8673	16.2055	15.388	16.305	14.5778	15.18	15.7582	15.1572	14.4167	14.8838	15.0326	14.3385
P42669	Pura	Transcriptional activator protein Pur-alpha	19.3173	18.6267	18.6734	18.6208	18.5746	17.9535	17.617	17.2328	17.6272	17.7846	16.9752	16.7493	17.9401	17.824	18.895	18.1417	18.3778	18.8277	18.9644	18.2519	17.8488	17.1778	18.7536	17.3984	17.864	18.1957	18.0149	17.9269	18.0211	18.4537	17.629
P42703	Lifr	Leukemia inhibitory factor receptor	15.9569	16.322	15.9186	15.9153	13.2565	13.3899	12.5192	12.4857	NaN	14.8055	13.9991	14.8939	13.7335	15.1463	15.3956	14.4974	14.7656	14.736	NaN	14.7143	13.699	12.9318	15.45	NaN	NaN	NaN	NaN	14.9839	NaN	NaN	13.4899
P42925	Pxmp2	Peroxisomal membrane protein 2	12.5452	11.9845	11.9939	13.8629	11.3983	10.058	11.4008	NaN	13.9581	NaN	12.5731	NaN	NaN	NaN	13.7283	14.1946	15.0847	12.655	16.4526	15.5312	15.1758	14.3727	12.455	13.4836	14.6985	15.4565	13.9671	14.6008	14.503	15.2527	14.0676
P42932	Cct8	T-complex protein 1 subunit theta	20.1047	19.7251	19.5114	19.544	19.586	19.4757	18.6605	18.778	19.0749	19.4913	19.1593	18.7501	19.0342	19.3265	19.8882	18.963	19.6097	19.6694	19.6421	18.6977	18.9148	18.6651	19.5567	17.9185	18.2182	18.3013	18.2626	18.1108	18.3781	18.4642	18.2585
P43023	Cox6a2	Cytochrome c oxidase subunit 6A2, mitochondrial	17.5816	17.1161	18.3869	16.8694	17.5155	16.524	14.3645	14.3496	17.6711	16.3897	16.91	15.3671	15.2588	15.9063	16.5865	16.0792	16.8017	16.9441	19.2376	18	18.2782	16.5082	18.5752	17.9502	18.473	18.2785	18.3437	17.6792	18.107	18.4264	17.8537
P43025	Clec3b	Tetranectin	18.1766	17.5583	17.557	17.2057	17.582	16.9407	16.3423	16.5428	17.0578	17.1271	16.4943	15.9409	16.8244	16.5455	17.6024	16.1966	17.3473	17.1769	17.4789	16.3319	17.3792	16.3899	17.3174	14.9732	15.4287	15.8268	14.8336	14.8922	15.8222	15.2575	15.2165
P43274	Hist1h1e	Histone H1.4	23.6331	23.2444	22.953	23.1228	23.3211	22.9703	22.6862	23.0427	23.0048	23.0936	23.0845	22.8549	23.0367	23.3718	23.6266	23.183	23.5021	23.1658	23.2248	22.3507	22.8025	22.6621	23.0609	21.0811	21.2073	21.5688	21.256	21.2262	21.239	21.3918	21.2242
P43275	Hist1h1a	Histone H1.1	20.9939	20.5327	19.9252	20.2155	20.5161	19.8992	18.7927	19.4921	19.9467	19.772	18.7287	18.9958	19.5029	20.1044	20.6817	19.8293	20.6233	20.3881	20.2006	18.9396	19.6211	18.2803	19.9935	16.5429	16.8794	18.1488	16.8804	17.0424	16.3832	17.13	17.2244
P43276	Hist1h1b	Histone H1.5	22.8013	22.4818	21.8278	22.1231	22.3527	22.2096	21.6157	22.3336	22.1019	22.3171	22.2591	22.152	22.4778	22.1874	22.4281	22.0758	22.6112	22.298	22.0593	20.7697	21.8869	21.3531	21.9192	19.3775	19.4523	19.8684	19.299	19.1276	18.9946	19.6444	19.301
P43277	Hist1h1d	Histone H1.3	21.5872	21.2335	20.6468	20.987	21.0639	21.0501	20.4049	21.2126	20.7944	21.2274	21.1243	21.078	21.131	21.1933	21.5524	20.9697	21.4649	21.1356	20.7313	19.7558	20.336	20.2408	20.6199	17.9296	18.2523	18.6527	17.9928	17.9852	17.6803	18.332	16.6544
P43406	Itgav	Integrin alpha-V	16.3839	15.9129	14.5564	15.3772	15.8023	15.3636	14.0549	14.6655	14.6695	15.5751	13.9893	14.6597	14.9629	14.876	16.2671	13.9973	15.6979	15.7826	15.7132	14.4534	14.654	13.7068	15.6406	NaN	13.9197	13.8561	NaN	12.5163	13.9946	13.7744	12.8639
P45376	Akr1b1	Aldose reductase	21.0642	20.7858	21.3448	20.9033	21.0064	20.3926	20.218	20.0031	20.7338	20.3453	20.1661	19.9366	20.5108	20.1058	20.9265	20.6885	20.6799	20.9807	21.4191	21.0374	20.6286	20.5037	21.3686	21.0988	21.2251	21.4003	21.3905	21.2304	21.3478	21.5736	20.9853
P45377	Akr1b8	Aldose reductase-related protein 2	18.6574	18.0411	17.8892	17.8217	17.8974	17.6465	16.9486	17.5336	17.0425	17.6991	17.0831	16.89	17.4636	17.915	18.0718	17.2881	17.9879	18.273	18.2577	17.1395	17.0677	17.2578	17.8726	17.1486	18.6758	18.3378	18.7148	17.9122	17.5701	17.9719	17.2954
P45591	Cfl2	Cofilin-2	20.4774	20.0564	20.758	20.0954	20.4763	19.5111	18.9102	18.4591	19.5454	19.1326	19.188	18.4565	18.815	18.8954	20.2963	19.6663	19.7888	20.0766	20.8749	20.0218	20.0484	19.533	20.9235	19.855	20.278	20.1839	20.457	20.1192	20.329	20.4038	19.7861
P45700	Man1a1	Mannosyl-oligosaccharide 1,2-alpha-mannosidase IA	15.5099	14.4058	13.6683	13.6075	13.8743	12.5291	11.913	13.5021	14.3247	13.278	12.5541	13.7376	NaN	12.7322	15.7727	12.4889	15.6988	14.9978	15.0974	13.0192	13.894	13.5547	14.2003	NaN	NaN	NaN	NaN	NaN	NaN	NaN	NaN
P45878	Fkbp2	Peptidyl-prolyl cis-trans isomerase FKBP2	19.2241	19.0022	18.2399	17.9361	18.7592	18.0054	16.0278	16.9825	17.6464	17.9683	17.0396	17.3917	17.1706	18.1504	19.413	16.3588	17.6751	19.1535	18.5494	17.9827	17.1408	16.1781	18.35	15.1977	15.8752	16.3005	15.144	15.2237	15.4815	15.7546	15.9241
P45952	Acadm	Medium-chain specific acyl-CoA dehydrogenase, mitochondrial	20.8188	20.3623	21.0895	20.5977	21.0605	20.2465	19.6283	19.3724	20.9169	20.0836	20.3134	19.7033	19.9013	20.0925	20.4906	20.7128	20.3006	20.2123	21.6882	20.7945	21.0019	20.4607	21.2949	20.8438	21.1026	21.1775	21.1272	21.0316	21.0411	21.3875	20.7513
P46061	Rangap1	Ran GTPase-activating protein 1	18.6081	17.7551	17.7013	17.8113	18.0423	17.4586	15.9981	17.3442	17.6599	17.3036	16.5584	16.7898	16.976	15.9202	18.1901	17.0419	17.1967	18.1148	18.7252	17.2444	17.9247	16.3225	17.8802	16.6579	NaN	16.5342	17.9255	16.3417	16.4106	17.0787	16.3569
P46412	Gpx3	Glutathione peroxidase 3	19.9101	19.3579	18.7637	19.0668	19.3057	18.8923	17.6431	18.5153	18.7976	18.827	18.6516	17.8785	18.6069	19.3315	19.3641	18.3535	19.46	19.2806	19.6792	18.4191	18.6664	18.0559	19.1094	17.6679	18.1478	18.5513	18.0778	18.013	18.0548	18.5388	17.9984
P46460	Nsf	Vesicle-fusing ATPase	18.2558	17.9228	17.6219	17.4561	17.7308	17.4885	16.5501	16.9159	17.3709	17.3774	16.8622	16.5228	17.2001	17.3594	17.7379	16.8401	17.8742	17.9144	17.6097	17.1463	17.1077	16.585	17.6787	16.5009	16.5981	16.8368	16.6377	16.4837	16.5982	16.7763	16.8463
P46467	Vps4b	Vacuolar protein sorting-associated protein 4B	18.5982	18.2812	17.7702	17.8697	18.1041	17.7676	16.9515	17.5906	17.4423	17.6077	17.2	17.2422	17.6052	17.401	18.1981	17.2961	18.4147	18.1138	17.966	17.2667	17.4684	16.5331	17.7474	15.411	15.4061	16.3917	15.9452	15.7021	16.1537	15.7797	15.9638
P46471	Psmc2	26S proteasome regulatory subunit 7	19.6563	19.3044	19.2414	19.1655	19.3959	18.9661	18.3019	18.3086	18.8267	18.7096	18.3635	18.1724	18.7376	18.7524	19.4989	18.5695	19.1062	19.3514	19.3008	18.7269	18.596	18.1385	19.3285	18.1024	18.3431	18.5304	18.4982	18.2391	18.3805	18.5926	18.3032
P46638	Rab11b	Ras-related protein Rab-11B	20.8305	20.2827	19.8813	19.8264	20.0233	19.6116	18.8304	19.294	19.5669	19.8581	19.5536	18.8519	19.3896	19.6356	20.2878	19.2691	20.5513	20.4996	20.4305	19.4579	19.3905	18.8553	20.2101	18.4706	18.9459	19.1566	18.7955	18.6317	18.992	19.2419	18.6196
P46656	Fdx1	Adrenodoxin, mitochondrial	17.965	17.3952	18.0841	17.7437	17.6539	17.1568	16.8969	17.0282	18.0704	16.9532	NaN	17.2642	16.6762	16.7676	17.6369	17.5657	17.4918	17.1248	18.4814	17.6098	17.9201	17.5757	18.2579	17.7587	18.0326	17.9768	17.9867	17.7665	17.9457	18.1451	17.7578
P46662	Nf2	Merlin	17.7022	15.927	15.9318	15.0301	15.8422	14.7518	13.4033	13.9232	15.5056	16.2207	14.4481	12.0762	NaN	14.5614	17.0326	15.2324	16.9962	16.9987	17.0154	16.1871	14.557	15.4287	15.9746	NaN	14.93	14.7071	15.5741	14.2369	15.4157	14.9277	14.4053
P46664	Adss	Adenylosuccinate synthetase isozyme 2	15.6021	13.7136	14.9001	14.3895	12.5071	14.3664	NaN	10.7801	NaN	13.6096	15.2264	10.4759	12.2692	13.3882	16.3508	14.6503	16.1282	16.1583	14.981	14.2272	14.5	NaN	14.9774	NaN	NaN	NaN	NaN	NaN	NaN	NaN	NaN
P46735	Myo1b	Unconventional myosin-Ib	18.5019	17.9626	17.6257	17.585	18.1149	17.1377	16.0763	16.837	16.7392	17.598	16.4893	16.3743	17.1358	17.2534	18.352	16.7726	17.756	18.0005	17.8973	17.1497	17.4351	16.9893	17.9652	15.3709	15.4411	16.416	15.4082	15.5984	15.6343	16.0584	15.608
P46737	Brcc3	Lys-63-specific deubiquitinase BRCC36	15.3447	14.6512	14.0556	14.1291	14.5024	14.1461	11.7589	12.7215	14.2142	13.5911	10.2938	13.9118	13.076	15.1832	15.0454	14.4294	14.7444	14.7128	14.6978	14.0803	12.5284	12.1136	14.417	11.5129	12.9489	13.0695	13.1672	12.4275	13.1849	12.9009	11.781
P46935	Nedd4	E3 ubiquitin-protein ligase NEDD4	19.2489	18.7603	18.4069	18.3789	18.6017	18.3433	17.6543	17.6056	18.2157	18.2553	17.8631	17.2678	17.899	18.2083	19.1999	18.1288	18.6861	18.9966	18.7987	17.8907	18.1234	17.4541	18.6048	16.4403	16.9953	17.0461	16.9544	16.688	16.843	17.0605	16.7171
P46938	Yap1	Transcriptional coactivator YAP1	14.6879	14.7676	14.5186	14.3378	15.1864	14.0543	12.8273	12.8862	14.6969	14.5268	NaN	NaN	NaN	12.4826	14.5836	13.5483	14.4684	NaN	14.3014	13.7865	14.1859	13.2608	14.6894	NaN	NaN	NaN	NaN	NaN	NaN	NaN	NaN
P46978	Stt3a	Dolichyl-diphosphooligosaccharide--protein glycosyltransferase subunit STT3A	19.1162	17.5336	17.4876	17.6565	17.7768	18.0538	16.9245	17.0496	17.3651	18.2482	17.9448	16.6595	17.9521	18.0283	18.4105	17.1452	18.421	18.853	18.1358	16.9833	17.5525	17.0875	17.6233	NaN	15.9305	15.6734	13.4137	NaN	16.1054	14.8364	15.6362
P47199	Cryz	Quinone oxidoreductase	18.0761	17.327	17.7933	17.1514	17.7565	17.2097	16.5223	16.1399	17.3613	17.103	16.6045	15.8766	16.0907	16.7953	18.0426	16.4973	17.2421	17.7479	18.145	17.6895	17.4034	17.2722	18.1582	16.9772	17.7001	18.0064	17.8744	17.5408	17.9477	18.0382	17.333
P47713	Pla2g4a	Cytosolic phospholipase A2	17.4207	16.4107	15.0255	15.9555	16.0452	15.6206	15.253	15.685	15.428	16.5202	15.5758	14.2385	16.2312	15.6987	16.8757	15.3943	16.7911	16.8065	16.5065	14.6344	13.4924	13.5111	15.6447	NaN	NaN	16.0815	NaN	NaN	16.116	16.8822	13.0066
P47738	Aldh2	Aldehyde dehydrogenase, mitochondrial	22.3416	21.5552	21.3566	21.5878	21.8733	21.4072	20.404	20.2483	21.3816	21.1047	20.532	20.3756	21.1095	21.086	22.0824	21.4032	21.6337	21.7323	21.9513	21.4098	21.2566	20.6496	22.0244	19.6491	20.1204	20.5024	20.1192	20.1413	20.2911	20.408	19.9818
P47739	Aldh3a1	Aldehyde dehydrogenase, dimeric NADP-preferring	16.435	14.7776	16.9543	17.0053	16.4583	16.2014	15.3467	12.6262	16.0502	15.8581	15.1972	15.656	15.3678	15.594	15.4067	16.7182	15.9633	17.1752	16.3316	16.5089	15.5827	15.7364	18.4796	14.3473	NaN	NaN	14.5622	NaN	10.0189	NaN	15.1042
P47740	Aldh3a2	Fatty aldehyde dehydrogenase	17.0968	16.7772	16.4506	16.8081	16.9827	15.6334	15.3784	14.8842	15.0847	15.5469	15.6547	15.837	16.3464	15.2077	16.8829	16.2298	16.9868	16.8409	16.5873	15.8067	15.5086	14.7961	16.6978	14.3219	15.0794	15.2544	15.3919	14.0642	14.3789	15.1157	14.8406
P47753	Capza1	F-actin-capping protein subunit alpha-1	19.0431	18.5232	17.8859	17.6262	18.155	18.0358	16.5091	16.9694	16.8615	17.8939	16.9634	15.9321	17.571	17.5818	18.5107	17.3355	18.9806	18.8778	18.3017	17.0331	17.7143	16.3855	17.967	16.0081	16.253	16.459	16.6564	15.6159	16.287	16.6013	16.1037
P47754	Capza2	F-actin-capping protein subunit alpha-2	21.8146	21.3578	21.7333	21.2563	21.2136	20.9109	20.2929	20.026	21.1683	20.4489	20.2323	19.7797	20.4943	20.4895	21.4353	20.9631	21.4166	21.6241	21.7592	21.4687	21.0785	20.4965	21.5882	21.5375	21.9017	22.0114	22.0326	21.6478	21.9252	22.2203	21.4873
P47757	Capzb	F-actin-capping protein subunit beta	20.8093	20.4822	20.8678	20.3802	20.427	20.1946	19.5621	19.3933	20.297	20.1625	20.0477	19.3122	19.8475	20.0436	20.6067	20.1969	20.5536	20.6432	20.9124	20.4772	20.242	19.8621	20.5891	20.6643	20.9103	20.8915	21.0601	20.6391	20.9565	21.0731	20.5564
P47791	Gsr	Glutathione reductase, mitochondrial	18.3433	17.9079	18.1118	17.6762	17.9684	17.4264	16.869	17.0492	17.5769	17.3144	17.0447	17.3198	17.2493	17.1104	17.8643	17.0046	17.8649	17.9949	18.0766	17.6226	17.3022	16.9005	18.1032	17.1444	17.4283	17.7945	17.5293	17.2638	17.4755	17.754	17.2788
P47802	Mtx1	Metaxin-1	17.417	16.914	17.1406	17.0706	17.1648	16.7988	15.6397	15.9738	17.015	16.9893	16.3649	16.4511	16.4517	16.4481	16.5766	15.2615	16.5278	16.685	17.4872	16.4646	16.5066	16.5122	17.0402	16.2612	16.4804	16.5113	16.5888	16.3456	16.244	16.8815	16.284
P47809	Map2k4	Dual specificity mitogen-activated protein kinase kinase 4	17.044	16.6095	16.8203	16.2716	16.7042	15.6797	14.8871	15.5336	16.6849	16.2865	16.0367	14.2882	15.2157	14.3008	17.2439	16.2095	16.6552	16.7782	17.14	16.6316	16.7607	15.7647	16.9286	15.4543	16.5983	16.7228	16.5779	15.8966	16.4898	17.0968	15.973
P47811	Mapk14	Mitogen-activated protein kinase 14	18.0134	17.7251	17.8433	17.5486	17.5762	17.0642	16.7631	16.7907	17.2288	16.8734	17.0198	16.0928	17.2751	17.0334	17.6902	16.9134	17.8202	17.6157	17.9301	17.2189	17.3329	16.7634	17.7107	16.9276	17.3605	17.3405	17.3055	16.9876	17.3731	17.4743	17.2178
P47856	Gfpt1	Glutamine--fructose-6-phosphate aminotransferase [isomerizing] 1	17.5142	15.8855	15.938	15.6628	15.8911	16.0606	14.1261	14.9668	13.8022	16.017	16.0723	15.8582	15.8184	15.9697	16.882	15.8917	16.6754	16.8799	16.7298	16.0298	15.622	14.8361	16.6374	NaN	NaN	NaN	NaN	NaN	NaN	NaN	NaN
P47857	Pfkm	ATP-dependent 6-phosphofructokinase, muscle type	23.1951	23.0204	23.782	23.1567	23.1572	22.457	22.1151	21.7443	23.1566	22.2764	22.2167	21.765	22.2296	22.2675	23.0424	22.6358	22.7701	23.0367	23.7938	23.4837	23.1026	22.5854	23.5727	23.515	23.747	23.8354	23.97	23.6852	23.9296	23.9303	23.5582
P47880	Igfbp6	Insulin-like growth factor-binding protein 6	14.2244	14.4894	14.2068	12.6966	14.3896	11.7678	10.2923	NaN	12.3784	12.884	13.5606	10.8716	12.2551	12.4374	15.2493	11.2949	15.0138	15.2465	NaN	13.7709	15.3432	12.792	NaN	NaN	NaN	NaN	NaN	NaN	NaN	NaN	NaN
P47911	Rpl6	60S ribosomal protein L6	21.5844	21.1235	20.969	20.9566	21.0982	20.7934	20.2537	20.3822	20.6785	20.9785	20.8684	20.4292	20.8756	20.8026	21.6028	20.63	21.0349	21.2738	21.1266	20.2515	20.6167	20.265	21.15	19.0335	19.3133	19.4492	19.3728	19.2315	19.4652	19.666	19.2763
P47934	Crat	Carnitine O-acetyltransferase	19.6159	19.2869	20.0022	19.546	19.7627	19.0279	18.5812	18.0782	19.7127	18.7212	18.9522	18.459	18.5594	18.4826	19.1206	19.1207	18.9694	19.1132	20.3504	19.6662	19.7063	19.2436	20.1916	19.5292	19.811	19.9966	19.8209	19.7678	19.8299	20.1356	19.6195
P47941	Crkl	Crk-like protein	18.1783	17.9054	17.8219	17.7629	17.996	17.5423	16.728	16.9303	17.4527	17.2197	16.6753	17.02	17.4624	17.2912	17.8246	16.7712	17.725	17.8189	18.0062	17.1219	17.6344	16.6467	17.9722	16.3428	16.8584	16.6834	16.5607	16.5219	16.5812	16.8014	16.3872
P47955	Rplp1	60S acidic ribosomal protein P1	21.0219	20.6461	20.5532	20.4594	20.6235	18.407	18.7431	18.3311	19.5765	18.8098	18.74	16.9268	18.8738	16.7053	21.479	18.5531	18.989	20.89	21.0191	20.0065	19.0487	16.6836	20.5065	17.8042	19.0755	19.4904	18.7318	18.8488	18.9399	19.7368	19.0214
P47962	Rpl5	60S ribosomal protein L5	20.4542	19.9556	19.8295	19.7486	19.7498	19.5636	18.8641	18.8854	19.3616	19.713	19.6017	18.9831	19.4185	19.5517	20.2792	19.1951	19.8407	20.1065	19.9651	19.0599	19.4469	19.0288	19.8908	18.0567	18.0584	18.3029	18.3968	17.8867	18.2026	18.3295	18.1045
P47963	Rpl13	60S ribosomal protein L13	21.2236	20.9125	20.6281	20.8282	20.765	20.7038	20.2164	20.5087	20.4408	20.6072	20.4249	20.37	20.6671	20.8176	21.2124	20.2104	20.9085	20.9226	20.6343	19.7409	20.1328	20.0339	20.6231	18.7889	18.9314	19.28	18.8688	18.755	18.9825	19.1521	18.9345
P47964	Rpl36	60S ribosomal protein L36	19.1367	18.8034	18.793	19.0509	18.4513	18.4355	18.4314	18.0642	18.2176	18.4735	18.4068	18.0073	18.3145	17.9823	19.0255	18.1403	18.4204	18.7809	18.4753	17.5814	17.914	17.9705	18.4069	16.583	16.5419	16.2493	16.7081	16.1527	16.4167	17.2759	17.1901
P47968	Rpia	Ribose-5-phosphate isomerase	16.4031	15.5269	15.9738	15.2882	16.1877	13.8034	13.1735	13.5602	16.0759	14.794	14.3356	13.6064	14.3426	12.9627	15.8435	14.1499	15.1195	15.2236	16.1914	15.4266	14.7103	13.2481	16.2132	14.5968	15.3877	15.8564	16.1039	15.1345	15.4031	16.5204	14.7997
P48024	Eif1	Eukaryotic translation initiation factor 1	18.8915	18.2645	18.4721	17.9461	18.2853	17.2705	16.9662	16.2097	17.2395	17.4266	16.0417	15.3459	17.4447	16.4664	18.4061	17.7997	18.4728	18.417	18.6614	17.9114	17.2646	15.9002	18.6033	16.7743	17.5094	17.4138	17.4073	17.1351	17.6642	18.1336	17.1392
P48025	Syk	Tyrosine-protein kinase SYK	16.7941	15.3405	13.3563	13.6511	14.7899	14.526	12.0745	15.0756	11.7033	15.1997	14.6258	12.8782	13.7164	14.4041	15.6784	13.4172	16.4922	15.7758	15.4066	12.9097	14.7537	12.5968	13.8388	NaN	NaN	13.3405	NaN	NaN	NaN	NaN	NaN
P48036	Anxa5	Annexin A5	23.6473	23.0148	22.3153	22.4887	22.8863	22.7205	21.6646	21.9655	22.1219	22.6717	22.6614	22.1472	22.3312	22.5621	23.3785	22.0528	23.2021	23.1917	22.8532	21.4008	22.1074	21.5663	22.5817	19.8147	20.221	20.3466	19.9633	19.882	19.9271	20.3423	20.0323
P48193	Epb41	Protein 4.1	16.0247	16.0301	16.0037	15.758	16.213	15.601	15.2798	15.3996	16.1984	15.7692	15.6042	15.4921	15.313	15.2822	15.6751	15.9659	15.9377	15.9971	16.2931	15.7411	15.8373	15.3247	16.0685	15.4708	15.6346	15.6797	15.5605	15.4253	15.309	16.0515	15.3159
P48410	Abcd1	ATP-binding cassette sub-family D member 1	15.1622	14.0226	13.7996	13.7253	13.3945	13.1834	11.1733	12.446	NaN	13.2183	13.0016	NaN	NaN	11.5617	15.3093	14.5643	14.7875	14.7539	15.6411	13.8843	14.8455	NaN	14.8338	NaN	NaN	NaN	12.971	NaN	NaN	NaN	12.7511
P48428	Tbca	Tubulin-specific chaperone A	18.4586	16.8516	17.6784	17.0866	17.6791	17.6083	15.5998	16.8885	17.517	17.6306	16.496	13.5734	16.7062	15.0582	18.224	17.4984	17.6121	18.0524	18.1671	17.1185	16.2586	15.6474	17.7444	15.5637	16.0073	16.5987	16.7174	15.9074	16.343	15.0589	15.5749
P48453	Ppp3cb	Serine/threonine-protein phosphatase 2B catalytic subunit beta isoform	17.7596	17.5453	17.8392	17.6172	17.5862	17.2997	17.0885	16.7773	17.7123	17.4927	16.5478	16.9672	17.0381	17.1833	17.7018	16.8706	17.4383	17.2952	17.5796	17.2192	17.0908	16.1216	17.4173	16.9979	17.2575	17.5292	17.2892	17.0744	17.4917	17.6074	17.1434
P48678	Lmna	Prelamin-A/C	22.3322	21.8546	21.6036	21.7295	22.0094	21.5711	20.8654	21.0355	21.4084	21.6955	21.3584	21.1518	21.5227	21.7654	22.0374	21.2347	21.8816	21.8454	21.9629	20.717	21.3185	20.98	21.7184	19.6242	19.7509	19.85	19.7224	19.5242	19.6103	19.9567	19.7261
P48722	Hspa4l	Heat shock 70 kDa protein 4L	16.7483	16.3216	15.9967	15.8749	15.8415	15.4158	14.3244	14.9648	15.7157	15.9153	14.2704	14.4781	15.3684	15.5281	16.2446	13.8815	15.142	16.4233	16.3378	15.591	15.4105	14.3526	15.9615	14.7226	14.9767	14.1485	14.5883	14.3275	14.4744	14.7334	14.2931
P48758	Cbr1	Carbonyl reductase [NADPH] 1	19.5914	18.9577	19.0147	19.0823	19.0675	18.7626	17.8571	18.3398	19.1649	18.9137	18.6392	18.4679	18.7549	18.7213	19.3328	19.0072	18.849	19.2673	19.2356	18.6975	18.713	18.206	19.2768	18.3488	18.6093	18.8899	18.6367	18.5635	18.6729	18.8551	18.324
P48771	Cox7a2	Cytochrome c oxidase subunit 7A2, mitochondrial	17.5818	17.8251	18.6262	17.6829	18.0261	17.2289	15.909	16.2753	17.7488	16.5728	17.4234	16.8443	17.1004	16.7517	17.5051	16.8625	17.2059	16.6013	18.0875	17.5107	17.7325	17.1766	18.0635	18.0854	18.1486	18.2097	17.9159	17.7762	17.7287	17.2806	17.5789
P48774	Gstm5	Glutathione S-transferase Mu 5	18.2656	17.8367	18.0644	17.5258	17.6563	17.4303	16.9876	16.769	17.4231	17.6983	17.1084	16.5263	16.8243	17.1424	18.0325	17.1915	17.8743	18.285	18.333	18.0344	17.5727	17.1908	18.1935	17.4941	17.8225	18.1494	18.1044	17.8913	18.074	18.0567	17.6326
P48962	Slc25a4	ADP/ATP translocase 1	24.8295	24.5062	25.3821	24.5215	25.196	24.0586	23.3256	23.3605	24.6518	23.5781	23.6788	23.0185	23.3838	23.5798	24.3877	23.8205	24.1263	24.2826	25.6084	24.9781	25.2615	24.0917	25.4203	24.9281	25.2934	25.1886	25.4438	25.0688	25.1658	25.7198	25.1116
P48999	Alox5	Arachidonate 5-lipoxygenase	14.351	11.047	14.584	14.2701	15.3004	14.0912	NaN	14.5484	15.1499	10.3717	11.3663	10.5327	12.5727	11.5557	13.9573	13.4046	15.8703	14.1363	14.13	13.9892	14.2655	11.849	14.5465	NaN	NaN	NaN	12.3753	NaN	NaN	NaN	NaN
P49138	Mapkapk2	MAP kinase-activated protein kinase 2	16.3015	15.4139	15.8485	15.1358	15.664	15.2061	12.6947	13.5004	14.6293	14.718	14.4021	NaN	14.5409	13.5323	15.6518	14.7734	16.0115	15.7127	16.6604	15.6228	13.8613	14.3502	15.9752	14.4375	15.5828	15.8244	15.0161	15.0987	15.4027	16.028	14.9258
P49182	Serpind1	Heparin cofactor 2	17.6956	17.8633	16.8856	16.8714	16.8633	17.0573	15.6636	17.052	16.7465	17.5005	17.2742	16.3639	15.9135	16.8448	17.1411	16.3223	18.3943	17.3196	17.1842	16.0261	16.7232	15.477	16.9336	15.2097	14.6527	15.1017	NaN	15.0958	14.7292	15.3863	15.2888
P49222	Epb42	Erythrocyte membrane protein band 4.2	15.3506	15.2163	NaN	13.7678	15.2752	15.0763	13.0142	13.8761	15.3037	13.7338	14.3833	14.9237	13.9123	15.0893	NaN	NaN	15.608	15.4782	NaN	14.6188	14.4567	14.1852	14.0773	NaN	NaN	NaN	NaN	NaN	NaN	NaN	NaN
P49290	Epx	Eosinophil peroxidase	16.8885	16.163	15.2536	15.4809	16.0576	15.9759	14.5119	15.6561	15.7773	15.9655	15.7064	15.5757	14.9144	15.0898	16.0667	15.7465	16.6716	15.2311	15.9088	15.6425	15.7954	14.9452	15.5642	NaN	13.9475	14.6555	NaN	14.1615	13.3263	15.1919	15.2701
P49300	Clec10a	C-type lectin domain family 10 member A	16.9278	15.6032	16.0909	15.9824	16.8321	16.6012	14.1419	NaN	17.7926	16.8127	15.8918	NaN	NaN	16.4625	16.0014	NaN	16.9371	15.2987	16.9442	15.5463	15.0765	NaN	16.5973	15.0772	16.4347	16.6027	NaN	NaN	15.9406	16.8171	15.9818
P49312	Hnrnpa1	Heterogeneous nuclear ribonucleoprotein A1	20.3982	19.7459	19.2802	19.0992	19.549	18.5856	17.0318	18.4156	18.6016	19.4964	18.83	16.6687	18.427	18.5794	20.5269	18.6109	19.9182	20.121	19.9316	18.9763	18.8773	18.1626	19.8586	16.8593	17.3862	17.5545	17.2659	16.9289	17.2352	17.5585	17.2801
P49442	Inpp1	Inositol polyphosphate 1-phosphatase	16.6331	13.852	15.7052	15.2363	15.9562	14.9033	13.7294	13.5123	16.368	14.3015	13.829	13.9875	14.7769	14.3679	16.9715	15.797	16.0908	15.4257	16.5085	15.4836	15.5024	15.1984	16.0834	13.2462	14.9478	15.3756	15.0044	14.691	14.9257	15.7593	14.5058
P49443	Ppm1a	Protein phosphatase 1A	18.0808	17.7391	17.948	17.7528	17.8866	17.7171	17.1363	16.7025	17.5501	17.3614	17.2434	16.4613	17.3025	17.2655	17.7599	17.2144	17.7405	17.7313	18.0646	17.3609	17.7418	17.1511	17.9228	16.8587	17.2279	17.2371	16.9802	16.9385	17.3135	17.3226	16.8583
P49446	Ptpre	Receptor-type tyrosine-protein phosphatase epsilon	14.0388	13.271	NaN	NaN	NaN	10.2691	NaN	14.1534	NaN	14.8176	13.3751	10.7817	13.7093	9.65207	14.5629	NaN	16.0446	NaN	NaN	NaN	NaN	NaN	NaN	NaN	NaN	NaN	NaN	NaN	NaN	NaN	NaN
P49586	Pcyt1a	Choline-phosphate cytidylyltransferase A	17.9076	17.3033	17.1107	16.6799	17.0855	17.1289	16.1361	16.4401	16.9371	16.8244	17.2305	15.0015	16.6389	16.5542	17.8414	16.8767	17.6234	17.6117	17.6717	16.7928	17.0664	16.1864	17.4422	15.253	15.7327	15.6476	15.5134	15.3802	15.5973	15.8444	15.4208
P49615	Cdk5	Cyclin-dependent-like kinase 5	16.9286	12.4128	16.4843	16.6533	16.8086	14.7727	15.3577	15.2031	16.2272	14.1819	14.8051	14.5989	15.33	11.9866	17.3265	16.1997	16.0227	16.1186	17.0939	15.8901	16.411	12.5341	16.4791	NaN	15.5251	15.7988	15.3936	15.4439	15.444	16.1275	15.3124
P49710	Hcls1	Hematopoietic lineage cell-specific protein	17.4485	16.7377	16.5066	16.2743	16.1552	16.8805	15.4673	16.5995	16.8335	16.8319	17.1406	17.1709	16.7708	16.4902	16.5963	16.5712	17.6095	17.1393	16.4072	15.8973	16.6348	15.7585	16.5387	NaN	NaN	NaN	NaN	NaN	NaN	14.6195	NaN
P49717	Mcm4	DNA replication licensing factor MCM4	15.5833	15.0974	14.6922	14.3883	15.1618	14.6833	NaN	NaN	14.272	14.8511	15.562	NaN	15.6052	14.6166	15.8271	12.0536	13.1178	15.249	NaN	12.5696	14.8309	NaN	NaN	NaN	NaN	NaN	NaN	NaN	NaN	NaN	NaN
P49722	Psma2	Proteasome subunit alpha type-2	19.324	18.7045	18.6297	18.4361	18.719	18.0624	17.4769	17.585	17.9462	18.0974	17.8316	16.9382	17.7427	17.4702	19.3289	18.0179	18.6878	18.9832	18.9922	17.9837	17.9496	17.3274	18.8597	16.8215	17.4952	17.7156	17.4664	17.2686	17.672	17.9863	17.3448
P49813	Tmod1	Tropomodulin-1	19.2922	19.0702	19.3999	19.0683	18.8761	18.6052	17.9192	18.23	18.9108	18.4789	17.9417	17.7603	18.0931	18.2327	19.1551	18.4442	18.9376	19.2472	19.2907	19.0538	18.2983	18.2604	19.0999	18.4935	18.9425	19.0552	18.8277	18.5618	19.0521	19.0311	18.6252
P49817	Cav1	Caveolin-1	19.633	19.0579	19.2099	19.1799	19.3994	18.9556	18.4168	18.1486	18.9293	18.9134	18.736	18.065	18.5942	18.699	19.6354	19.029	19.0024	19.0527	19.619	18.6597	19.1177	18.8263	19.5997	18.0238	18.2786	18.3197	18.225	18.0297	18.054	18.3307	17.9939
P49935	Ctsh	Pro-cathepsin H	19.0321	18.5743	17.6287	17.7873	18.2338	17.939	15.911	17.2944	17.0884	18.0636	17.8451	14.881	18.2253	16.0796	18.6794	16.2486	18.7492	18.1285	17.7307	16.6319	17.0684	15.1063	17.1227	NaN	15.348	NaN	NaN	NaN	NaN	NaN	15.1129
P49962	Srp9	Signal recognition particle 9 kDa protein	16.9623	16.1982	16.2786	16.1908	16.6092	15.4741	14.0707	14.393	15.8882	15.8753	14.5515	14.1995	13.9711	15.3285	16.1608	14.9717	16.1171	16.7337	16.0661	15.5297	15.5325	11.8857	16.436	14.1647	15.1368	15.4952	15.518	15.4861	15.1661	15.2649	15.0563
P50114	S100b	Protein S100-B	17.0377	14.7684	15.1725	14.7593	15.38	14.3687	13.4487	13.7012	15.9526	14.4112	14.265	12.6418	14.3179	12.2921	16.3344	14.0478	14.2228	16.4576	16.7961	14.9124	16.2658	12.5007	15.3234	14.5709	15.047	15.1874	14.7028	14.5713	14.3708	15.4731	13.4399
P50136	Bckdha	2-oxoisovalerate dehydrogenase subunit alpha, mitochondrial	18.8962	18.0949	18.382	18.3013	18.4416	17.3572	16.9814	16.7074	18.0051	17.6505	17.3258	16.3035	17.3374	17.3683	18.8396	18.4357	17.7799	18.0751	18.8254	18.1245	17.8246	17.4187	18.6161	17.3274	17.5562	18.1092	17.7494	17.8424	17.8587	17.9808	17.5651
P50171	Hsd17b8	Estradiol 17-beta-dehydrogenase 8	17.7562	17.1557	17.9236	17.4629	18.0071	16.9113	16.7357	16.2199	17.6913	16.8012	16.7466	16.4504	16.5384	16.9659	17.3428	17.1987	16.98	17.1932	18.2728	17.4927	17.4486	17.3232	18.0173	17.2579	17.6156	17.7701	17.6936	17.5073	17.5762	18.0592	17.2948
P50172	Hsd11b1	Corticosteroid 11-beta-dehydrogenase isozyme 1	17.7595	16.7204	16.024	17.3931	17.2196	16.927	16.3847	16.2292	17.6168	16.8131	16.9844	16.3427	17.4013	17.163	17.977	17.4003	17.05	17.0951	17.2862	16.7324	16.4739	16.2194	17.0228	NaN	15.9259	15.448	NaN	14.3072	15.7722	15.476	14.153
P50247	Ahcy	Adenosylhomocysteinase	20.1888	19.947	19.8784	19.9846	20.0282	19.6059	19.2128	19.2189	19.6047	19.6667	19.2421	19.1001	19.4084	19.5586	20.1091	19.6267	19.9429	20.0622	20.0653	19.3519	19.3877	19.098	19.9847	18.6469	18.7712	18.9905	18.8181	18.7589	18.9042	19.0885	18.8343
P50285	Fmo1	Dimethylaniline monooxygenase [N-oxide-forming] 1	17.8616	16.7871	16.6763	17.107	16.9898	16.8017	16.2374	15.5143	17.4197	16.9951	16.6653	16.414	16.6518	16.6553	17.1516	17.066	16.4249	16.9006	17.3258	16.4711	16.976	16.2626	17.0271	14.8769	15.3678	15.8983	15.1855	15.4231	15.584	15.3838	15.4128
P50396	Gdi1	Rab GDP dissociation inhibitor alpha	19.2769	18.6605	18.9743	18.332	18.822	18.0789	17.1389	16.8092	18.4783	17.6089	17.7441	16.1208	17.8071	17.6506	19.1005	18.3734	18.7144	19.0269	19.3968	18.6781	18.7537	17.8447	19.2383	17.8601	18.3063	18.5158	18.5405	18.1853	18.4343	18.6218	18.0574
P50427	Sts	Steryl-sulfatase	17.578	16.424	16.403	16.4333	16.4818	15.4073	14.8627	15.1846	16.2902	15.3399	14.8663	13.6264	15.363	14.6306	16.7949	15.3596	16.4974	16.7734	16.9942	15.8045	15.3722	14.5943	15.8796	NaN	14.4204	14.3637	NaN	NaN	16.4687	14.8717	15.316
P50428	Arsa	Arylsulfatase A	13.8269	12.8272	11.8549	11.7685	11.6062	12.5234	9.74779	10.9475	9.17753	12.8957	12.1186	NaN	12.4485	12.2441	12.5787	12.7283	13.9121	14.057	13.4693	NaN	12.7736	10.4345	12.6662	NaN	NaN	NaN	NaN	NaN	NaN	NaN	NaN
P50429	Arsb	Arylsulfatase B	18.4259	18.3859	17.2193	17.6448	18.0136	17.9766	17.0822	17.2646	17.2338	18.1218	17.2241	17.7358	17.5348	18.127	18.4599	16.8408	18.4921	18.3223	17.1533	16.4421	17.1042	16.6438	16.9516	NaN	16.8811	14.1437	17.0611	16.6817	13.2251	16.9219	14.3039
P50446	Krt6a	Keratin, type II cytoskeletal 6A	17.1167	17.6423	18.0721	21.8933	18.0823	16.9859	16.0332	15.8467	19.6251	20.5975	16.6125	15.8422	15.8389	15.5143	19.5147	17.6603	15.5526	17.0904	16.3731	20.2194	16.147	15.4749	16.6754	15.3634	16.1085	15.3309	16.5085	15.8492	16.4365	16.1419	20.3275
P50462	Csrp3	Cysteine and glycine-rich protein 3	18.6411	18.5129	19.1142	18.5274	19.572	18.2219	17.3884	16.4177	16.7444	17.7741	17.771	16.6528	16.7028	16.2762	17.9935	17.0846	18.1038	17.8133	19.605	18.1232	18.3949	18.2502	19.7011	17.8807	18.1487	18.1715	18.8903	18.1996	18.0539	18.2737	17.792
P50516	Atp6v1a	V-type proton ATPase catalytic subunit A	20.1398	19.6497	19.022	18.8981	19.1945	19.2162	18.1384	18.7623	18.6861	19.3537	19.2571	18.3136	18.7891	19.1579	19.641	18.73	19.9682	19.9493	19.3741	18.3826	18.7211	18.0684	19.1658	17.5746	17.656	17.8704	17.6941	17.6699	17.6976	17.9323	17.5737
P50518	Atp6v1e1	V-type proton ATPase subunit E 1	19.1743	18.5482	17.9615	17.7878	18.2827	17.7068	16.7057	17.1649	17.7803	17.5175	17.6403	16.0024	17.755	17.753	18.7368	17.6623	18.8861	18.5898	18.1354	17.2954	17.518	16.7523	18.0868	15.9147	16.798	17.0065	17.1506	16.0812	16.8566	17.1212	16.7533
P50543	S100a11	Protein S100-A11	20.903	20.712	19.4688	19.487	19.5984	19.8525	17.8323	19.5236	19.0376	20.5258	20.9035	18.2177	18.7382	19.347	20.2099	19.7611	21.4481	20.6871	20.2005	19.1712	19.891	18.5994	19.9316	15.2554	16.6335	16.9528	16.6406	16.1324	16.6537	16.9644	17.0507
P50544	Acadvl	Very long-chain specific acyl-CoA dehydrogenase, mitochondrial	20.4496	20.1683	20.8646	20.3864	20.8381	19.9775	19.3032	19.1457	20.6037	19.878	19.867	19.5318	19.48	19.5766	20.1255	20.0707	19.96	20.0364	21.3965	20.6658	20.7564	20.1457	21.0774	20.6759	20.8724	21.0413	20.9222	20.7521	20.8514	21.1486	20.5262
P50580	Pa2g4	Proliferation-associated protein 2G4	19.5884	19.2218	18.9953	19.1407	19.153	19.0241	18.2241	18.4437	18.8837	18.873	18.6258	18.419	18.6821	18.8082	19.4314	18.5929	19.2593	19.3028	19.2235	18.2557	18.6786	18.3806	19.0727	16.7786	17.1342	17.3563	17.1847	17.0601	17.1994	17.2543	17.3725
P50608	Fmod	Fibromodulin	23.2234	21.9206	22.0896	22.085	22.6689	21.6972	20.3067	20.5553	21.7662	21.592	20.9812	20.4289	21.8909	20.9785	22.1321	21.2315	22.2252	22.1846	22.6548	21.9834	22.3475	21.2728	22.4284	21.195	21.5268	21.6981	21.6705	21.4	21.4591	21.8045	21.2489
P50637	Tspo	Translocator protein	17.2418	17.0897	16.8049	16.5194	16.8292	16.3248	15.9078	16.1691	16.4065	16.2574	16.8574	15.1909	15.8978	16.0772	16.9052	15.9719	16.3621	16.398	16.892	15.2707	16.3691	15.6215	16.8064	15.3163	15.521	13.7958	16.3472	13.9409	14.2483	14.4161	14.4799
P50752	Tnnt2	Troponin T, cardiac muscle	20.1542	19.9007	19.6676	18.8277	19.8829	19.6679	18.821	18.4817	18.9285	18.8016	19.4585	19.1812	17.8934	18.6428	20.1235	18.5204	19.2198	19.94	19.4541	18.111	18.5823	18.0363	18.4151	19.2668	19.5727	19.6268	19.5957	18.9257	19.567	19.5901	19.6611
P51125	Cast	Calpastatin	17.828	17.369	17.4283	17.4302	17.6127	16.7699	16.2482	16.5441	16.2685	17.0917	15.8987	16.485	16.4039	15.5416	17.6804	16.77	17.5591	17.0587	17.8787	16.9445	16.9815	16.4463	17.6231	16.0593	16.2281	16.55	16.0331	16.1354	16.2777	16.6082	16.3049
P51150	Rab7a	Ras-related protein Rab-7a	20.6352	20.1374	19.4981	19.7642	20.0736	19.2053	18.6137	18.9813	18.979	19.2704	18.8157	17.9759	19.3936	19.105	20.2942	19.0379	20.4052	20.2245	19.8901	19.1001	19.0121	18.4941	19.708	17.9391	18.1815	18.3447	18.2507	18.2056	18.3043	18.3745	18.1637
P51163	Uros	Uroporphyrinogen-III synthase	17.0648	16.1086	16.3139	16.9416	17.3464	16.5638	16.3647	16.2801	16.5683	16.699	16.2168	16.0685	16.0206	16.065	16.7846	16.1401	16.7449	16.2814	17.1614	16.4285	15.9153	15.6431	16.9449	NaN	15.3217	15.2415	15.9223	15.6192	NaN	16.1207	15.2746
P51174	Acadl	Long-chain specific acyl-CoA dehydrogenase, mitochondrial	21.1519	20.6591	21.355	20.8026	21.2364	20.6045	19.9924	19.4712	20.8733	20.187	20.3076	19.6153	20.1776	20.1256	20.815	20.6566	20.6178	20.7149	21.6395	20.9358	20.9879	20.528	21.4255	20.7117	20.9916	20.96	20.8111	20.9094	20.8171	21.0161	20.6987
P51175	Ppox	Protoporphyrinogen oxidase	15.8761	15.4636	15.4423	15.1895	14.4611	13.6905	14.4532	14.3153	14.8971	15.2738	14.559	13.5413	15.2073	14.9859	15.9058	14.1711	15.3997	15.115	16.074	14.9691	15.0039	14.2626	15.5498	11.36	13.5527	14.0611	NaN	NaN	NaN	NaN	13.6289
P51410	Rpl9	60S ribosomal protein L9	21.1884	20.8198	20.6034	20.4108	20.5303	19.5702	18.908	19.0354	19.6011	20.3881	19.6435	19.025	19.4095	19.5525	21.0183	19.5278	20.4942	20.9795	20.9887	20.1854	19.7804	19.6569	20.7544	18.5204	19.0592	19.2333	19.231	18.9335	19.1776	19.4105	19.0054
P51432	Plcb3	1-phosphatidylinositol 4,5-bisphosphate phosphodiesterase beta-3	16.0576	14.1848	14.2478	13.8086	14.877	13.0231	10.5782	13.2669	12.9198	15.2751	11.9557	14.2123	NaN	12.615	14.9836	13.5383	14.4567	14.8591	14.328	14.5514	14.0327	14.5569	14.7536	NaN	NaN	13.8531	NaN	NaN	NaN	NaN	12.7099
P51437	Camp	Cathelicidin antimicrobial peptide	17.3816	16.2524	14.4164	NaN	12.9812	13.5546	NaN	11.1381	12.5973	16.9232	16.3053	13.0424	13.0772	13.3946	14.5295	15.5587	20.2489	17.0783	16.402	14.0143	15.9793	12.2699	14.3761	NaN	NaN	NaN	NaN	NaN	NaN	NaN	NaN
P51637	Cav3	Caveolin-3	18.1486	17.8194	18.1664	17.5178	18.0083	17.3687	17.0102	16.5716	17.7374	17.3841	17.1212	16.504	16.8618	17.4246	17.8987	17.6377	17.6855	17.8064	18.2126	17.2807	17.517	17.2784	18.2343	16.7645	17.2174	17.3012	17.3471	16.8821	17.0148	17.3908	16.4273
P51655	Gpc4	Glypican-4	17.3842	15.3246	15.48	14.8802	14.631	14.0636	13.8273	15.3603	15.9444	15.3117	16.1601	15.8606	16.1283	15.2076	16.0979	15.028	16.0766	16.4829	15.6337	15.2984	15.8611	14.1286	16.5755	NaN	NaN	15.2139	NaN	NaN	14.7566	NaN	13.0247
P51660	Hsd17b4	Peroxisomal multifunctional enzyme type 2	18.5377	18.0604	18.0498	18.1581	18.2179	17.8849	17.1264	17.1926	17.7692	17.8422	17.8381	17.0921	17.4703	18.0331	18.3943	18.0146	17.9703	18.117	18.5222	17.5641	17.7351	17.4728	18.1696	16.6575	17.2422	17.4557	17.3816	17.1509	17.1845	17.3956	16.9393
P51667	Myl2	Myosin regulatory light chain 2, ventricular/cardiac muscle isoform	18.9494	18.1754	20.3716	19.0813	19.8958	18.1816	16.6672	18.5099	17.7586	18.5839	19.1797	18.0367	17.4542	18.9522	18.1486	18.5013	18.7688	17.4181	20.829	20.6189	19.5348	19.4132	20.8944	21.718	22.1203	21.9505	22.4049	21.8868	21.94	22.3608	21.8175
P51807	Dynlt1	Dynein light chain Tctex-type 1	16.0308	15.5243	14.9973	15.1456	15.4785	15.4415	14.6008	14.97	15.2651	15.7769	15.392	15.1612	15.026	15.3157	16.1205	15.2042	15.8528	15.5161	15.4807	14.4909	15.2272	14.8123	15.4685	13.9522	14.4067	14.2178	14.2867	13.8205	14.0338	14.7853	13.7137
P51855	Gss	Glutathione synthetase	17.1569	16.2802	16.4545	16.2128	16.7092	15.7592	15.0622	14.4767	15.4832	15.5811	15.5358	13.9827	15.7719	15.6192	17.1908	15.2368	16.1414	16.5572	16.6609	15.9149	15.4173	14.85	16.4834	13.7	15.1461	15.6851	15.3136	15.4058	15.6963	15.9524	14.8049
P51859	Hdgf	Hepatoma-derived growth factor	19.551	18.8558	18.9238	18.3232	18.9634	18.6717	17.3903	17.7477	18.4415	18.684	18.64	15.7789	18.6033	18.4423	19.5005	18.7303	19.3085	19.2358	19.3093	18.2844	18.5296	17.9417	19.1197	16.8496	17.1739	17.0082	17.4755	16.6109	17.1685	17.3279	17.0029
P51863	Atp6v0d1	V-type proton ATPase subunit d 1	19.1697	18.4144	17.7264	17.5508	18.3633	16.5091	15.5212	16.9084	17.1549	17.9416	16.6687	15.8336	17.2989	15.5932	18.9775	17.5744	18.6757	18.7936	18.4602	17.3948	16.9503	16.1964	18.1529	14.5381	15.0879	15.6214	15.2527	15.8059	15.6862	16.102	15.1189
P51881	Slc25a5	ADP/ATP translocase 2	24.2704	23.961	24.3695	23.9773	24.3897	23.5815	23.0864	23.0863	23.973	23.5237	23.4869	23.2222	23.3835	23.398	24.3013	23.6601	23.92	23.9869	24.8582	24.1563	24.2119	23.5644	24.5185	23.8709	24.1649	24.0179	24.2867	24.0318	24.0272	24.4147	23.8202
P51885	Lum	Lumican	23.5893	23.4324	22.9549	23.2187	23.364	22.6852	22.0362	22.7574	22.6672	22.7611	22.6584	22.2527	22.5228	22.7104	22.8012	22.4903	23.1278	22.6323	23.3622	22.1821	22.5341	22.0748	23.1214	21.7916	22.0977	22.0938	21.7068	21.61	21.8135	22.103	22.0971
P51910	Apod	Apolipoprotein D	20.4349	18.3663	17.5488	17.3961	18.0297	17.9638	17.7183	17.2566	16.869	18.699	16.2637	17.3612	18.9616	18.3571	19.2356	17.432	18.9035	18.9906	18.4794	17.5815	15.563	15.3148	17.2353	NaN	NaN	NaN	NaN	NaN	NaN	NaN	14.0809
P51912	Slc1a5	Neutral amino acid transporter B(0)	17.6736	16.1577	16.0248	16.7588	17.0585	16.8055	16.2192	15.2675	16.7585	16.2711	16.1068	15.2789	15.9271	16.5377	17.5723	17.0376	15.5604	16.5089	16.4481	15.3848	16.3657	15.6387	16.7072	NaN	12.5622	15.2597	12.5716	NaN	NaN	11.3807	NaN
P52196	Tst	Thiosulfate sulfurtransferase	19.2109	17.8227	18.1309	18.5542	18.4555	18.2615	17.6846	16.5266	18.7376	18.2447	17.8681	16.9303	18.1551	18.1695	18.7237	18.8317	17.6519	18.1237	18.6117	18.125	18.2717	17.9663	18.3879	17.0293	17.323	17.6685	17.2364	17.2556	17.3539	17.2687	17.0244
P52430	Pon1	Serum paraoxonase/arylesterase 1	17.9501	15.7613	13.6288	14.1479	13.8887	13.4199	NaN	14.4221	15.3377	15.8522	15.5406	15.9946	15.5131	15.9479	17.3852	15.8207	18.051	18.0924	16.1092	15.1939	15.6708	15.2112	15.8393	NaN	NaN	NaN	NaN	NaN	NaN	NaN	NaN
P52479	Usp10	Ubiquitin carboxyl-terminal hydrolase 10	16.0271	15.2871	15.4434	15.2696	15.3777	14.7839	13.9459	15.1643	14.3225	15.0322	13.6581	13.9678	14.4415	14.1312	15.4298	14.2882	15.4993	15.8326	15.7389	15.1089	14.8464	11.9225	15.4919	13.1117	13.7422	14.7751	13.8126	13.9539	14.0724	14.2795	13.9058
P52480	Pkm	Pyruvate kinase PKM	25.1949	24.9783	25.7738	25.1319	25.3119	24.1738	23.6713	23.4703	24.9807	24.1669	23.5228	22.9431	24.0061	23.8018	24.9733	24.7309	24.8027	25.0395	25.7319	25.5164	24.9416	24.4141	25.6278	25.5274	25.924	25.9545	26.0294	25.6803	25.9614	26.1394	25.5933
P52503	Ndufs6	NADH dehydrogenase [ubiquinone] iron-sulfur protein 6, mitochondrial	17.4	17.1666	18.3589	17.7002	18.097	16.6565	16.1735	16.4468	17.7842	16.7598	16.6815	16.414	16.5942	16.6289	17.4926	17.2152	16.9238	16.293	18.6112	17.8877	17.9797	17.3583	18.0058	18.2389	18.5801	18.8987	18.3742	18.5101	18.6445	18.5864	18.2029
P52623	Uck1	Uridine-cytidine kinase 1	15.1437	14.3476	13.7546	14.615	14.5363	14.7391	14.4369	13.6774	13.9327	14.5919	13.7888	14.3681	14.8677	13.4446	14.3036	13.8451	13.9255	14.6626	13.8551	12.8678	NaN	13.5944	14.5652	NaN	NaN	NaN	NaN	NaN	NaN	NaN	NaN
P52633	Stat6	Signal transducer and transcription activator 6	17.9623	16.1546	16.3581	14.9344	16.7319	15.9434	15.0911	15.8272	16.2689	15.7053	15.8262	13.5201	15.5486	14.8083	16.9548	14.4499	17.0602	17.1056	17.1133	15.6887	15.6718	13.0233	16.3744	12.5915	19.5332	15.0216	NaN	14.9818	NaN	17.047	15.1162
P52760	Rida	2-iminobutanoate/2-iminopropanoate deaminase	16.1131	16.0627	16.4146	17.0162	16.3984	16.3225	15.8559	15.8084	16.8422	16.045	15.8987	16.2972	16.4195	16.3155	16.234	16.2243	NaN	16.2405	16.6633	16.6058	16.255	15.8664	16.7349	17.0047	17.081	17.3057	17.0821	17.1375	17.6284	17.1943	17.0656
P52825	Cpt2	Carnitine O-palmitoyltransferase 2, mitochondrial	19.3866	18.655	19.11	18.8971	19.1112	18.5797	18.0666	17.6199	19.0152	18.5873	18.4514	18.1232	18.1935	18.3307	19.1275	18.9006	18.8057	18.7526	19.734	18.9496	19.17	18.6161	19.4121	18.5793	18.8557	19.0385	18.9129	18.7341	18.8323	19.0869	18.6099
P52840	Sult1a1	Sulfotransferase 1A1	17.4718	16.172	16.2875	16.5875	17.0116	16.0272	14.1992	14.5848	16.9568	16.2402	15.8585	14.2115	16.0569	14.8382	16.8889	16.789	16.315	16.5932	17.1779	16.2542	16.4186	15.8628	16.8624	15.3543	14.6117	15.647	15.1724	15.2109	15.4946	15.4513	14.5388
P52875	Tmem165	Transmembrane protein 165	17.2821	14.0793	15.4849	15.0728	17.1233	14.62	14.8486	15.9942	NaN	17.1995	14.6937	16.4678	16.066	17.2232	17.7236	12.6709	17.723	17.3915	14.8209	13.811	13.9592	NaN	NaN	NaN	NaN	NaN	NaN	NaN	NaN	NaN	NaN
P53026	Rpl10a	60S ribosomal protein L10a	20.5144	20.0709	19.8943	19.8811	19.7923	19.4297	18.7363	19.1307	19.5945	19.7313	19.3447	19.0023	19.595	19.3963	20.1202	19.0467	19.8891	20.0956	19.9199	19.0263	19.268	18.6443	19.9625	17.8276	18.2799	18.4903	18.2557	18.0023	18.371	18.4735	18.1791
P53395	Dbt	Lipoamide acyltransferase component of branched-chain alpha-keto acid dehydrogenase complex, mitochondrial	18.3349	17.2946	17.4647	17.2742	17.8415	16.0116	14.3516	15.1008	17.1039	16.5928	16.6633	14.6164	15.2995	14.8849	18.2994	17.0715	16.8196	17.9067	18.643	17.8281	16.7604	16.4426	18.2	16.2538	17.1439	17.6702	17.4923	17.185	17.4959	18.0002	17.0113
P53569	Cebpz	CCAAT/enhancer-binding protein zeta	12.9039	12.174	NaN	12.4742	12.3544	12.2596	11.9264	10.4709	NaN	12.5367	NaN	11.6304	NaN	10.1243	10.9077	14.7797	12.576	12.7228	12.2416	11.8156	13.0695	11.0789	11.253	NaN	NaN	NaN	NaN	NaN	NaN	NaN	10.2355
P53690	Mmp14	Matrix metalloproteinase-14	16.4634	15.0561	13.8996	13.8774	15.0497	15.7425	12.8727	13.6235	NaN	15.2982	14.585	11.0545	13.6849	13.158	16.4045	NaN	15.2258	15.9252	16.3681	12.5505	NaN	NaN	14.7755	NaN	NaN	NaN	NaN	NaN	13.9372	14.4269	14.5219
P53702	Hccs	Cytochrome c-type heme lyase	16.8793	14.9826	16.916	16.6703	16.9367	16.2074	15.6623	15.3685	16.3571	15.7355	15.8703	15.5631	15.9803	15.9346	16.8098	16.015	16.3614	16.4663	17.6007	16.353	17.1287	16.2469	17.0323	15.9157	16.2098	16.2375	16.205	16.2132	NaN	16.4801	16.1046
P53808	Pctp	Phosphatidylcholine transfer protein	15.9861	NaN	16.5476	16.4751	16.2959	16.0022	15.0609	15.4565	16.1433	15.9394	15.0835	14.411	NaN	NaN	NaN	16.4083	16.7453	16.7323	16.5987	16.4945	15.8694	16.0412	16.3416	16.4118	16.7314	16.7442	16.5293	16.335	16.5536	16.6289	15.9345
P53810	Pitpna	Phosphatidylinositol transfer protein alpha isoform	19.2566	18.8207	18.7444	18.5206	18.4827	18.3247	17.7874	17.8417	18.3468	18.4388	18.3644	17.9851	18.1303	18.2772	18.7503	17.9586	18.8909	18.9047	18.9099	18.3887	18.3039	17.9393	18.6004	18.3521	18.3778	18.5608	18.4186	18.2609	18.443	18.6353	18.274
P53811	Pitpnb	Phosphatidylinositol transfer protein beta isoform	16.7942	15.6343	16.113	16.0968	16.004	15.8672	15.0608	15.1344	15.303	15.7244	15.7441	15.341	15.8051	16.2446	16.6526	15.6134	15.8783	16.2475	16.3713	15.948	16.2491	15.2514	16.0738	14.5275	15.2188	15.101	14.9476	14.874	15.0763	15.1022	15.3955
P53986	Slc16a1	Monocarboxylate transporter 1	16.9818	16.5066	16.6355	16.4847	16.6056	16.2837	16.0872	15.8846	16.8321	16.0051	16.2425	16.2811	16.2844	15.9461	16.7492	16.2491	16.2194	16.5559	17.2028	16.6139	16.6649	16.213	16.8478	15.6802	15.8981	16.1507	16.0537	16.194	15.7641	16.1412	15.8357
P53994	Rab2a	Ras-related protein Rab-2A	19.1199	18.6757	18.4874	18.5017	18.5455	18.2775	17.3596	17.72	18.0315	18.3411	17.8568	17.2907	17.9432	18.0663	18.8569	17.9529	18.7194	18.8851	18.7358	17.9642	17.9966	17.5012	18.7013	17.1112	17.3555	17.6512	17.4595	17.3359	17.4499	17.7627	17.3257
P53996	Cnbp	Cellular nucleic acid-binding protein	16.5958	15.0745	16.5516	16.3572	16.1628	14.8247	15.5511	15.0079	14.1978	14.542	14.4414	14.0536	15.0738	12.5464	15.6058	14.0505	15.0516	15.2409	15.6492	15.2725	14.0843	14.4328	15.6769	15.2969	16.2478	15.6239	15.6155	14.8855	14.9031	15.0777	14.383
P54071	Idh2	Isocitrate dehydrogenase [NADP], mitochondrial	20.8339	20.578	21.5041	20.8972	21.5216	20.2326	19.4914	19.7274	20.946	20.1009	20.0542	19.5544	19.5618	19.7735	20.6191	20.2101	20.7148	20.2991	22.152	21.1523	21.3651	20.6108	21.7031	21.5785	21.7405	21.9288	21.8611	21.7128	21.7607	22.2314	21.3964
P54103	Dnajc2	DnaJ homolog subfamily C member 2	15.4359	14.4475	14.5779	13.2086	14.5884	13.4846	12.3873	11.5253	14.1188	13.3048	13.2338	NaN	13.0674	12.9284	14.8298	13.5632	14.5876	15.441	15.862	14.0234	12.492	12.4191	15.2226	NaN	NaN	12.6842	NaN	NaN	12.3437	13.4763	13.2004
P54116	Stom	Erythrocyte band 7 integral membrane protein	17.7716	17.561	16.7463	16.714	17.0318	16.9234	15.9096	16.4619	16.8408	16.528	16.6764	16.8061	16.4611	16.9517	16.9647	16.2976	17.7009	17.4567	16.7907	15.7679	16.5056	15.5863	16.855	14.3378	14.396	15.346	14.3621	13.95	14.3256	15.1482	14.6314
P54310	Lipe	Hormone-sensitive lipase	19.0447	17.5153	17.3688	18.1624	18.3668	17.8991	17.2605	16.3326	18.6023	18.0811	17.5136	17.241	17.67	17.7185	18.7269	18.7013	17.6481	17.8795	18.3795	17.8273	17.7423	17.3943	18.1802	15.0864	15.8541	16.5173	15.7827	15.3052	16.4249	15.8766	15.3299
P54320	Eln	Elastin	NaN	15.9861	14.1233	14.7429	16.1782	15.7465	14.8101	15.1384	15.5393	NaN	NaN	14.7141	15.0798	14.6144	16.1257	13.3436	15.856	15.7085	NaN	NaN	NaN	NaN	NaN	NaN	NaN	NaN	NaN	NaN	NaN	NaN	NaN
P54726	Rad23a	UV excision repair protein RAD23 homolog A	17.9116	17.7261	17.867	17.6435	17.6447	17.5682	17.0969	17.2395	17.6151	17.3521	17.3245	16.9732	17.1766	17.6969	17.8424	17.4515	17.8434	17.7265	17.8595	17.2213	17.4219	17.1708	17.7704	17.1803	16.638	17.0009	16.7669	17.1025	16.9879	17.1117	16.9642
P54728	Rad23b	UV excision repair protein RAD23 homolog B	19.3706	18.9284	18.8843	18.8094	18.835	18.5368	18.0412	18.2345	18.2719	18.6362	18.3303	18.2844	18.2868	18.5252	19.1596	18.0627	18.6967	18.8537	18.9346	18.1783	18.2989	17.9393	18.739	17.3339	17.839	18.0105	17.6525	17.5649	17.8313	18.081	17.6006
P54731	Faf1	FAS-associated factor 1	16.5767	13.7422	13.1586	10.997	16.4182	16.0674	15.8215	15.4896	15.7079	16.047	14.2298	15.5342	16.1543	14.9753	16.2657	15.9605	16.1709	16.3814	16.3758	16.065	16.7262	15.2284	16.5323	NaN	15.3169	NaN	15.2365	14.7933	NaN	NaN	15.5439
P54775	Psmc4	26S proteasome regulatory subunit 6B	19.7647	19.0399	19.3177	18.7278	19.1285	18.5291	17.7065	18.0642	18.6426	18.5182	18.0512	18.3254	18.2139	18.7258	19.7132	18.3291	18.6646	19.4371	19.4902	18.6684	18.6405	18.1234	19.4532	17.6205	17.9519	18.3075	18.4575	18.2187	18.3689	18.1673	17.8041
P54822	Adsl	Adenylosuccinate lyase	19.2626	18.8211	19.554	18.9238	19.2863	18.1782	17.8415	17.2329	19.0887	18.1975	18.1098	16.9603	18.1612	17.8597	19.0918	18.4718	18.777	18.8553	19.8719	19.3107	19.156	18.313	19.6626	18.9841	19.5005	19.6536	19.6556	19.365	19.6099	20.0215	19.2565
P54823	Ddx6	Probable ATP-dependent RNA helicase DDX6	18.5253	18.0728	18.0385	17.9584	18.1389	17.8957	16.7327	16.9974	17.1098	17.1487	17.0989	16.6973	17.0293	17.1236	18.283	17.4434	17.9996	18.208	18.2893	17.381	17.3654	16.9678	18.1693	16.359	16.8713	17.0163	16.8544	16.6219	16.8283	17.0411	16.84
P54869	Hmgcs2	Hydroxymethylglutaryl-CoA synthase, mitochondrial	15.337	14.6303	14.916	15.4908	14.3876	13.9888	11.9844	11.9213	15.4407	14.2256	14.1497	NaN	13.5661	13.6931	15.2843	15.0132	15.129	NaN	16.1345	NaN	15.3314	12.6801	15.6115	NaN	NaN	14.6236	NaN	NaN	13.8214	13.9117	14.6783
P54923	Adprh	[Protein ADP-ribosylarginine] hydrolase	18.4578	17.9842	17.8428	17.5008	17.8575	17.2349	16.3666	16.2419	17.3072	17.1292	17.0811	16.6415	17.1337	17.2256	18.0847	17.0186	18.2263	18.0005	18.3062	17.1739	17.4081	16.5446	18.0219	15.8813	16.7189	16.877	16.973	16.5329	17	17.2001	16.4467
P55012	Slc12a2	Solute carrier family 12 member 2	16.8923	16.7264	16.6166	16.8869	16.9645	16.792	15.6442	15.6976	16.8701	16.1005	15.7969	16.3819	16.0527	15.8938	16.4523	15.8973	16.0467	16.5541	17.0008	16.5284	16.4067	16.0478	16.8954	16.509	16.6326	16.7417	16.5435	16.7048	16.5927	16.4907	16.439
P55065	Pltp	Phospholipid transfer protein	17.85	16.6994	15.2849	15.613	16.3043	15.9975	14.0023	15.7588	15.1	16.3827	15.8813	14.547	15.7996	14.8847	17.8504	15.0045	17.8234	17.7805	15.8057	14.6314	15.2415	14.0854	15.3637	NaN	14.6572	13.508	12.8662	14.2623	14.8602	15.3843	14.4269
P55096	Abcd3	ATP-binding cassette sub-family D member 3	17.3452	16.5859	16.4156	16.4374	16.7116	15.5358	14.9443	15.4079	16.5321	15.1844	15.8815	15.4586	14.5714	14.9246	16.5074	15.0971	16.4836	16.653	17.0451	16.2083	15.2532	15.4651	16.6295	14.1081	14.6647	15.3657	14.765	14.9623	15.0466	15.8457	14.9173
P55097	Ctsk	Cathepsin K	17.8046	17.4473	15.9222	16.0727	16.2996	16.9343	16.3974	16.0546	15.5738	17.347	17.2615	16.852	17.6415	17.2855	17.5528	16.4175	17.6195	17.4346	16.4075	14.1765	16.0294	15.4555	15.6471	NaN	NaN	13.9464	NaN	NaN	NaN	NaN	12.9781
P55258	Rab8a	Ras-related protein Rab-8A	17.9729	17.2694	16.5374	16.5135	17.1404	16.3924	14.593	15.0334	15.9393	16.7251	15.8807	12.3026	15.647	13.7344	17.9428	16.2137	16.3196	17.3276	17.0967	16.4276	15.7842	15.2894	16.8839	14.5869	14.9982	15.6273	15.128	14.3421	15.1454	15.5873	14.1963
P55264	Adk	Adenosine kinase	18.7201	18.2234	18.5956	18.4326	18.5818	17.973	17.3353	17.4362	18.534	17.8165	17.7328	16.9597	17.7643	17.6574	18.3545	17.8129	18.1149	18.0953	18.927	17.9564	18.286	17.7642	18.7274	17.7448	17.8526	17.7374	17.8218	17.6766	17.7395	17.8851	17.6051
P55284	Cdh5	Cadherin-5	16.2421	15.3046	15.3748	14.3711	15.3719	14.5343	13.0494	12.9834	NaN	14.5093	12.4442	10.8093	14.3091	14.9999	16.1297	14.5168	15.4115	15.5682	15.8743	14.9562	15.4569	14.3594	15.5579	NaN	13.8298	15.7639	NaN	NaN	NaN	14.4384	NaN
P55302	Lrpap1	Alpha-2-macroglobulin receptor-associated protein	17.3368	16.9803	16.663	16.2655	16.4687	16.3633	15.8057	15.7947	16.4687	16.8023	16.6065	15.1601	16.2889	16.7248	17.171	16.5036	16.8574	16.9882	16.7844	16.1195	15.9431	15.3928	16.5035	15.2211	16.0457	16.2418	15.8357	15.6386	16.0574	16.0537	15.5923
P55772	Entpd1	Ectonucleoside triphosphate diphosphohydrolase 1	18.4035	17.3412	17.3296	16.9655	17.9044	17.0563	14.8434	15.5331	16.7387	17.6148	16.4488	15.3648	17.0108	14.6995	18.524	17.6024	17.7426	17.7305	18.0809	17.0139	16.6065	16.3627	17.8778	15.1433	16.6131	16.2125	16.3377	15.7094	15.9063	16.7362	15.8278
P55937	Golga3	Golgin subfamily A member 3	16.571	15.9973	14.9474	13.4341	14.5329	14.3527	13.8515	12.9807	16.4006	14.1511	15.0584	14.1365	15.1248	15.1588	16.4694	15.2934	15.7778	15.9256	16.2605	15.2957	15.0792	15.1543	15.5738	NaN	NaN	NaN	NaN	NaN	NaN	NaN	NaN
P56135	Atp5mf	ATP synthase subunit f, mitochondrial	22.4532	22.2274	22.6747	22.2769	23.1437	21.6813	20.7012	20.9513	21.6508	21.077	20.7334	20.2226	21.0873	21.181	22.3732	21.5713	22.074	21.8835	23.1222	22.3846	22.1656	21.7154	22.7442	21.9065	22.1918	22.4924	22.3614	22.0952	22.3332	22.7851	22.1748
P56212	Arpp19	cAMP-regulated phosphoprotein 19	16.3205	16.754	16.7549	16.6937	16.1303	16.474	15.4998	16.2766	16.7962	16.4839	16.0611	15.7397	15.4964	16.1738	16.1107	15.8028	16.5827	15.4817	16.6373	16.6725	16.2931	16.4575	16.7579	16.4939	16.7309	16.6972	16.2859	16.0492	16.5463	16.5801	16.3029
P56371	Rab4a	Ras-related protein Rab-4A	15.4496	14.3478	14.3592	13.6915	14.4504	14.5883	12.9833	12.7727	13.6752	15.1224	13.6287	NaN	12.3193	13.0088	15.9588	14.209	13.1099	15.4362	15.7414	14.4357	15.7352	13.9652	14.6383	NaN	NaN	13.8915	NaN	NaN	NaN	NaN	NaN
P56375	Acyp2	Acylphosphatase-2	20.0346	19.7234	20.8131	20.2053	20.2873	18.943	19.0857	18.0389	20.1011	19.0519	18.4557	18.2344	19.0529	18.933	19.9548	19.6771	19.3845	20.1576	20.7914	20.7504	19.7754	19.6511	20.9698	20.5888	20.903	21.1543	21.3262	21.0732	21.2652	21.5106	20.9315
P56376	Acyp1	Acylphosphatase-1	18.3197	17.9316	18.3106	18.0565	18.2249	17.2424	16.9943	17.0145	18.231	17.4173	17.0428	17.2008	17.5069	17.5344	18.1269	17.6845	17.7162	17.8891	18.5485	18.0354	17.9931	17.247	18.2942	17.8006	18.0022	18.2104	18.037	17.9623	18.0424	18.2064	17.8325
P56379	Mp68	6.8 kDa mitochondrial proteolipid	18.7004	18.6872	19.0317	18.7912	18.9624	17.8678	17.5781	17.3429	18.3946	17.0896	18.0629	17.9127	17.371	17.2595	18.0839	17.2359	17.7093	18.0151	19.4354	18.594	18.8207	18.492	19.0696	18.2138	17.8536	18.5908	18.1773	18.2935	18.5477	18.7363	18.4201
P56380	Nudt2	Bis(5'-nucleosyl)-tetraphosphatase [asymmetrical]	16.9773	16.5162	16.861	16.2576	16.6389	16.1035	15.6174	15.2748	15.8203	15.7036	15.3957	14.4216	15.2292	14.9125	16.8662	15.9668	16.1434	16.7876	17.0811	16.3405	15.8918	15.5645	16.9839	15.2555	15.9467	16.048	16.0915	15.733	16.0241	16.29	15.6483
P56382	Atp5f1e	ATP synthase subunit epsilon, mitochondrial	20.5253	20.5968	21.2026	20.7976	21.2776	20.4145	20.2417	19.8874	20.9201	20.2505	20.2573	20.3185	20.3131	20.4509	20.8491	20.7752	20.5476	20.3636	21.4437	20.5924	20.9223	20.8566	21.2118	20.5539	20.6235	20.6751	20.7053	20.8254	20.7573	21.0569	20.57
P56383	Atp5mc2	ATP synthase F(0) complex subunit C2, mitochondrial	16.68	16.5084	16.8433	16.6791	16.1477	15.9739	15.593	15.3978	16.0576	15.2956	15.7306	13.6763	14.9158	14.2593	16.2032	15.9481	16.2087	16.0565	16.9225	17.1857	16.9899	16.8112	17.4176	16.8306	16.1976	16.5376	16.1898	16.3443	16.4211	16.676	17.0326
P56391	Cox6b1	Cytochrome c oxidase subunit 6B1	20.9699	20.4653	22.1222	21.1234	21.3721	20.2909	19.0786	19.5078	21.5301	20.1507	19.7222	18.6671	19.8374	19.8117	20.7385	20.5813	20.1441	19.6567	22.3631	21.538	22.0128	20.9002	21.9983	22.1162	22.4403	22.4205	22.2263	22.1424	22.2703	22.6907	21.9848
P56392	Cox7a1	Cytochrome c oxidase subunit 7A1, mitochondrial	18.0921	18.5441	19.6187	18.7774	19.2894	18.1928	17.5613	17.6558	19.2202	18.1793	18.6762	15.183	17.1331	17.3675	17.9876	17.8783	18.4236	17.9217	19.6117	18.982	19.3688	18.5308	19.2872	19.8323	20.0504	20.2322	19.7223	19.5811	19.6141	19.9763	19.4375
P56394	Cox17	Cytochrome c oxidase copper chaperone	15.7696	15.9403	16.1132	15.1546	16.3122	15.7018	14.5695	14.8397	16.6406	14.8536	15.8129	15.3769	14.2085	14.0328	15.2567	15.3666	15.9101	15.4482	16.885	15.9246	16.3692	15.6693	16.538	15.3775	15.9819	16.3679	NaN	15.5405	15.3377	15.0056	14.9281
P56395	Cyb5a	Cytochrome b5	19.0446	18.1983	17.8592	17.7974	18.1106	18.2198	16.953	16.9117	18.35	18.3145	18.5504	16.4696	17.9677	18.1897	18.5973	18.6354	18.2683	18.2932	18.4045	17.4586	17.8869	17.2961	18.1932	16.2813	16.5032	16.3674	16.3241	15.9119	16.3178	16.1649	16.2106
P56399	Usp5	Ubiquitin carboxyl-terminal hydrolase 5	20.8239	20.225	20.3163	19.8901	20.4719	19.6723	19.017	19.0562	19.7141	19.6305	19.1241	18.2571	19.5554	19.5533	20.783	19.6433	20.2719	20.5428	20.5667	19.8404	19.766	19.1046	20.4777	18.7917	19.1712	19.3319	19.348	19.0079	19.205	19.5201	18.8812
P56480	Atp5f1b	ATP synthase subunit beta, mitochondrial	24.9879	24.5527	25.3088	24.5853	25.1274	24.1514	23.4465	23.3891	24.6261	24.2546	24.0281	22.8155	23.8782	23.857	24.8584	24.0761	24.6268	24.6671	25.8369	24.8748	24.9176	24.1875	25.4225	24.5853	24.9538	25.0812	25.0633	24.7949	24.9349	25.3534	24.6045
P56501	Ucp3	Mitochondrial uncoupling protein 3	17.1554	16.9285	17.5823	17.1833	17.4294	16.5877	15.9362	15.7418	17.0587	15.8047	15.7522	16.0584	16.18	16.0858	17.0586	16.572	16.4319	16.6831	17.9404	17.2617	17.1707	16.9147	17.7551	16.3096	16.7656	17.0858	16.7974	16.5716	16.7313	17.1904	16.598
P56564	Slc1a3	Excitatory amino acid transporter 1	15.165	12.6356	10.8159	11.1157	13.4668	13.3483	12.0526	NaN	14.7561	11.0305	11.2095	NaN	12.3387	12.5464	14.2151	13.5753	14.0019	15.2686	14.7854	13.9141	12.5332	NaN	12.9574	NaN	NaN	NaN	NaN	NaN	NaN	NaN	NaN
P56565	S100a1	Protein S100-A1	18.8524	18.5182	19.3134	18.6919	19.4633	17.7836	15.9553	16.631	18.4137	17.7696	16.5742	13.0178	15.9175	15.9546	19.4216	14.9604	18.1971	19.1269	20.1867	19.4943	17.2941	12.1575	19.9522	17.1587	18.1632	18.7354	18.6187	18.5583	18.6062	18.8833	18.1727
P56695	Wfs1	Wolframin	16.5156	16.2584	16.434	15.9688	16.8326	15.0497	14.6056	14.4876	14.7766	14.0861	14.6565	14.7189	15.4978	14.9075	15.9781	14.9044	15.1806	16.3982	17.1845	16.1667	15.5815	15.3438	17.0509	15.2072	15.8169	16.0165	16.3793	16.1138	15.714	16.4146	15.9327
P56812	Pdcd5	Programmed cell death protein 5	17.9337	17.5127	17.7363	17.5979	17.7557	17.3102	16.0345	16.4264	16.7339	16.7808	16.5134	15.8866	16.2433	16.2463	18.015	16.6742	17.0982	17.4187	17.6866	17.2257	16.7596	17.0999	17.6819	16.7464	17.3155	17.3132	17.2273	17.0328	17.1562	17.714	16.9685
P56959	Fus	RNA-binding protein FUS	20.0956	19.6668	19.3077	19.427	19.5798	19.4048	18.7112	19.2463	19.2487	19.57	19.2644	19.0662	19.2471	19.4763	19.9831	19.2186	19.6892	19.6076	19.4972	18.368	18.977	18.5448	19.3829	17.4045	17.5409	17.9601	17.3339	17.115	17.5466	17.5487	17.3634
P57716	Ncstn	Nicastrin	16.8971	16.8898	15.3489	16.0911	14.2971	15.9348	14.191	15.8282	15.8114	15.2831	14.6887	13.6038	14.4759	12.4378	16.7379	14.1736	15.334	16.2551	15.707	13.5589	14.6817	14.3385	15.3875	NaN	NaN	16.6157	NaN	NaN	NaN	NaN	NaN
P57746	Atp6v1d	V-type proton ATPase subunit D	16.6438	15.8363	15.4147	15.653	16.1574	15.8598	14.885	15.452	16.645	15.7934	15.3528	15.5134	16.1342	16.0647	16.3	14.7216	16.1006	16.246	16.029	14.9162	15.1621	14.5782	15.9507	13.9518	14.3506	14.6569	NaN	14.1798	13.0207	NaN	14.3589
P57759	Erp29	Endoplasmic reticulum resident protein 29	20.0616	19.5169	18.7352	18.9133	19.245	18.2933	17.1194	18.7694	18.4476	18.8593	18.2453	17.0424	18.481	18.353	19.795	17.7496	19.0985	19.8646	19.0108	17.968	18.7654	16.9071	18.9742	16.0569	16.499	16.6294	15.5554	16.2742	15.7641	16.3744	16.2031
P57776	Eef1d	Elongation factor 1-delta	21.2346	21.0474	21.0526	20.9422	20.9833	20.7193	20.3964	20.3481	20.6119	20.5174	20.4192	20.2926	20.4245	20.5631	21.3585	20.4898	20.9885	20.999	21.0676	20.2445	20.4455	20.2639	21.0369	19.5569	19.8163	19.7852	19.618	19.5296	19.5978	19.7422	19.5847
P57780	Actn4	Alpha-actinin-4	24.3114	23.6866	23.7376	23.3198	23.7758	23.2512	22.2108	22.2069	23.215	23.4877	23.3353	22.1078	22.9271	23.0583	24.0697	23.0321	23.7898	24.0305	24.2955	23.2976	23.5543	22.5451	24.0116	22.5527	22.8814	22.9107	23.2276	22.5879	22.9202	23.0706	22.4633
P57784	Snrpa1	U2 small nuclear ribonucleoprotein A'	16.6518	16.5859	16.1043	16.3045	16.4653	15.8408	15.2524	15.858	16.3902	16.071	15.693	15.5496	15.7764	14.7496	16.439	15.8747	16.5555	16.2699	16.3829	15.4573	15.6196	15.1639	16.1852	13.4353	14.8329	14.3348	NaN	14.1662	15.5402	16.1182	14.8834
P57787	Slc16a3	Monocarboxylate transporter 4	17.1401	17.0216	17.66	17.395	17.271	16.6051	16.5496	16.2495	17.283	16.3386	16.6123	16.0851	16.5521	16.3993	17.2283	17.1803	17.0279	17.0485	17.7482	17.5099	17.2811	17.0942	17.454	17.5562	17.4491	17.6795	17.6697	17.5534	17.5856	17.7636	17.3094
P58021	Tm9sf2	Transmembrane 9 superfamily member 2	18.322	16.3364	15.6342	17.9126	17.875	17.5396	16.8226	17.0902	17.5661	18.025	16.5417	16.2921	16.4145	16.8254	17.3051	15.3412	17.8051	17.9296	17.287	16.494	16.2689	15.9424	17.205	NaN	15.5305	16.0369	15.2165	15.3052	NaN	15.9911	15.8409
P58044	Idi1	Isopentenyl-diphosphate Delta-isomerase 1	16.2899	15.7438	15.8694	15.9822	15.947	14.0793	13.5526	14.3924	15.4713	14.0097	13.8188	NaN	14.0712	13.1424	16.7026	15.3847	14.5431	16.0131	16.0512	15.6769	13.3635	NaN	15.4805	NaN	NaN	14.9252	NaN	13.3318	14.4148	NaN	14.485
P58059	Mrps21	28S ribosomal protein S21, mitochondrial	17.033	14.8995	16.8388	16.3014	16.7552	15.9409	15.4741	15.5129	15.9582	15.6148	15.8963	15.325	16.0668	15.8052	16.1631	15.9546	16.2947	16.0459	16.666	14.528	16.0424	15.0617	16.6384	15.092	15.5095	15.6635	15.6945	15.6438	NaN	13.8519	14.98
P58242	Smpdl3b	Acid sphingomyelinase-like phosphodiesterase 3b	17.1656	13.9003	13.6876	12.6145	17.9978	13.5428	11.5977	15.4925	16.1697	15.1716	16.5389	16.0254	16.3052	15.2611	16.2493	15.5362	16.5689	16.521	16.5876	16.8675	16.4825	14.9469	16.326	NaN	NaN	NaN	NaN	NaN	14.8618	NaN	14.7653
P58252	Eef2	Elongation factor 2	22.6257	22.3041	22.2415	22.0658	22.1205	21.8265	21.2127	21.2976	21.7478	21.7492	21.753	21.333	21.3766	21.7482	22.576	21.6662	22.2222	22.3273	22.3721	21.6283	21.8316	21.3232	22.3958	21.1465	21.46	21.4808	21.4694	21.224	21.485	21.6166	21.21
P58281	Opa1	Dynamin-like 120 kDa protein, mitochondrial	17.1407	16.4333	17.1213	16.6247	17.1044	16.2043	15.2146	15.293	16.3939	16.0745	15.7195	14.9772	15.7918	15.918	16.965	16.3587	16.6544	16.5853	17.6767	16.8813	16.8697	16.0982	17.2799	16.3487	16.7522	16.8042	16.7456	16.5853	16.6614	17.0711	16.4274
P58389	Ptpa	Serine/threonine-protein phosphatase 2A activator	18.5048	17.8892	17.4301	17.6836	17.4349	17.2046	16.4989	16.5414	16.5873	16.9474	16.6503	16.8993	16.2606	16.9545	18.2733	17.0991	17.934	18.3703	18.4769	17.5465	17.2628	16.6246	17.9553	15.5701	16.2158	16.5762	16.2615	15.5738	16.0618	16.5473	15.5172
P58771	Tpm1	Tropomyosin alpha-1 chain	25.5249	24.815	26.1989	24.4782	25.2056	24.0492	22.8104	22.6831	25.334	23.7303	24.3483	23.913	24.3238	23.2504	25.1865	24.0225	24.6592	24.9698	25.716	25.0918	25.2061	23.7764	25.8566	26.8687	27.1836	26.4075	27.3619	26.2144	26.8569	27.6006	26.3036
P58774	Tpm2	Tropomyosin beta chain	25.4131	25.3174	26.1493	25.1389	25.8531	24.649	24.3017	24.1817	25.6833	24.6042	25.0152	24.6661	24.7783	24.8444	25.501	25.1385	25.1384	24.8665	25.9187	25.2381	25.7559	24.8678	26.1078	26.0564	26.5063	25.896	26.1583	25.5881	25.904	26.3923	25.6978
P58871	Tnks1bp1	182 kDa tankyrase-1-binding protein	16.4843	15.669	15.593	15.9204	16.078	15.8603	14.808	14.7991	15.3695	15.6058	14.8747	14.0508	15.1725	15.4508	16.0705	14.902	16.113	16.189	16.3069	15.5329	15.6591	14.5946	15.9931	NaN	NaN	14.2923	13.9267	15.5076	13.8921	14.8235	14.0424
P59017	Bcl2l13	Bcl-2-like protein 13	18.341	17.8307	17.8904	17.9331	18.1633	17.6842	17.0384	16.9023	17.8362	17.7214	16.723	15.9468	17.574	17.2495	17.9748	17.7202	17.9948	17.7235	19.0305	17.9683	18.0861	17.1798	18.4786	17.049	17.3575	17.8976	17.6019	17.5891	17.421	17.9776	17.1172
P59108	Cpne2	Copine-2	17.4575	15.3637	15.4508	13.9563	15.2176	14.3955	15.7274	15.3125	16.0122	16.0909	14.0576	14.9362	15.8019	13.823	17.275	16.1271	16.8743	17.456	16.5799	15.9052	14.9341	14.1415	17.0205	NaN	14.099	NaN	NaN	NaN	NaN	13.5314	12.1846
P59235	Nup43	Nucleoporin Nup43	15.3467	15.4457	14.8308	15.1968	15.5872	NaN	13.8812	15.5163	13.8066	14.1559	NaN	15.1072	15.7681	15.9142	15.8015	14.5882	15.8936	14.9348	14.6647	13.5468	14.1718	13.4061	15.3289	NaN	NaN	NaN	NaN	NaN	NaN	NaN	NaN
P59266	Fitm2	Fat storage-inducing transmembrane protein 2	17.9223	17.331	17.994	17.9028	18.0657	16.8634	17.109	16.4274	17.3285	16.9956	16.4812	17.0628	17.3201	17.3092	17.7868	17.2498	16.6085	17.3053	17.9538	17.5385	17.465	17.323	17.7726	17.6583	17.0801	17.4006	17.7218	17.6316	17.4949	17.4695	17.5061
P59325	Eif5	Eukaryotic translation initiation factor 5	18.3686	17.8687	17.5042	17.3427	17.6812	17.6464	16.1773	16.9485	17.1217	17.2463	17.2558	15.3549	16.8788	16.4493	18.4775	17.4195	18.2369	17.9166	17.9047	17.4033	17.5097	16.7173	17.7111	16.0243	16.6033	16.798	16.6347	16.5239	16.6992	16.9826	16.5134
P59326	Ythdf1	YTH domain-containing family protein 1	16.5864	14.07	14.7695	14.583	15.1485	14.5613	14.5337	13.5203	15.0056	15.5581	15.6432	14.2303	15.2752	15.7068	16.1113	15.2174	15.57	15.29	16.1217	NaN	14.4175	13.3613	15.4499	NaN	14.1811	NaN	NaN	NaN	NaN	NaN	NaN
P59481	Lman2l	VIP36-like protein	15.5188	15.1473	15.0559	15.3178	14.6198	13.9006	14.1621	14.4714	13.0229	14.5738	13.5133	13.8346	14.134	13.8226	15.1841	13.6892	14.4521	15.4912	14.6931	14.66	NaN	14.4154	15.2496	NaN	NaN	NaN	NaN	NaN	NaN	NaN	NaN
P59708	Sf3b6	Splicing factor 3B subunit 6	16.744	16.2516	16.2723	14.5626	16.2636	15.7916	13.3476	12.7063	14.6538	15.2034	14.9674	11.4237	14.5391	13.2429	16.7909	14.9224	15.8161	16.2833	16.0075	15.2342	14.9628	13.9049	15.355	NaN	15.6323	NaN	NaN	12.81	13.9377	NaN	NaN
P59999	Arpc4	Actin-related protein 2/3 complex subunit 4	20.9315	20.5822	19.6274	19.8679	19.9877	19.7687	19.1035	20.0572	19.1927	20.1217	19.5454	19.4762	20.2071	20.2562	20.5076	19.301	20.9582	20.6129	19.9181	18.8014	19.3234	18.7288	19.6721	17.5312	17.656	18.1647	17.5515	17.659	17.5179	18.1529	17.9004
P60060	Sec61g	Protein transport protein Sec61 subunit gamma	19.0148	18.2853	17.8499	17.7451	18.4196	15.8906	13.9268	16.9687	15.783	14.0212	15.2671	14.1168	14.8153	14.646	19.5118	14.9412	17.0622	18.7144	18.3582	17.32	16.2482	16.0517	18.2555	NaN	NaN	14.5679	NaN	NaN	NaN	NaN	NaN
P60122	Ruvbl1	RuvB-like 1	18.6608	18.1201	17.8246	17.8083	18.3688	17.0409	16.2033	16.227	17.4927	17.0514	16.339	16.1506	16.8687	16.9364	18.5683	17.0391	18.2668	18.164	18.2361	17.201	17.0145	16.7398	18.1021	15.6201	16.278	16.5312	16.358	16.2783	16.5255	16.6331	16.1834
P60202	Plp1	Myelin proteolipid protein	17.1777	15.7753	NaN	15.8465	NaN	14.8585	14.4845	14.3089	15.2816	16.011	14.0022	13.1727	15.6721	13.9358	15.9697	15.2014	NaN	NaN	16.5532	16.9159	15.4619	14.1471	NaN	15.0893	15.5347	16.0256	15.2739	16.1421	14.4191	16.2862	NaN
P60229	Eif3e	Eukaryotic translation initiation factor 3 subunit E	18.1875	17.7625	17.4539	17.4886	17.3414	17.6261	16.7692	16.6629	17.0745	17.6094	17.8134	16.1989	16.8694	16.9054	18.0189	17.1217	18.0674	18.1712	17.9398	17.0136	17.3574	16.6332	17.682	15.7747	16.0081	16.2386	15.7863	15.9909	16.0914	16.4575	15.9336
P60335	Pcbp1	Poly(rC)-binding protein 1	21.056	20.7069	20.5555	20.5388	20.6722	20.126	19.7539	19.8462	19.9759	19.5334	19.7038	19.3326	19.7536	19.9038	20.8531	19.7954	20.5792	20.51	20.6954	19.6846	20.0673	19.5798	20.5955	18.8237	19.1794	19.3056	19.0391	19.0053	19.0995	19.2992	19.0811
P60469	Ppfia3	Liprin-alpha-3	20.6407	20.128	21.094	20.2008	20.2376	20.6188	19.575	19.5025	21.0862	18.9049	20.7407	18.8061	17.8151	18.6324	20.4076	19.1037	19.4807	19.8616	20.9689	20.5567	20.1846	19.7307	20.5194	21.0882	21.4052	21.5183	21.5404	21.2133	21.685	21.6173	20.8673
P60521	Gabarapl2	Gamma-aminobutyric acid receptor-associated protein-like 2	16.6955	16.4354	15.8762	16.3902	16.2458	15.4253	14.962	14.9521	14.1842	14.4314	14.4075	14.3469	15.1497	15.8409	16.0598	15.829	16.3459	16.4497	16.1672	16.0052	15.4436	14.8515	16.2249	15.056	15.4657	15.471	15.5323	15.1585	15.5592	15.7225	15.2386
P60603	Romo1	Reactive oxygen species modulator 1	17.0661	16.6455	17.5986	17.074	17.363	16.536	16.1499	16.071	16.9803	16.3392	16.4925	16.1656	16.1898	16.1686	16.8944	16.0073	16.3146	16.3493	17.2964	16.7913	16.8165	16.281	17.233	16.581	16.6929	17.1341	16.9775	17.0307	16.8781	16.9842	16.7099
P60605	Ube2g2	Ubiquitin-conjugating enzyme E2 G2	15.2953	13.4732	14.0879	NaN	12.3153	NaN	NaN	NaN	NaN	11.0726	NaN	NaN	NaN	NaN	16.0394	NaN	15.2405	16.1453	16.0501	15.4868	14.3808	NaN	15.6419	NaN	NaN	13.7427	13.9172	NaN	13.5589	13.2671	NaN
P60670	Nploc4	Nuclear protein localization protein 4 homolog	17.357	16.8634	17.1579	16.4141	16.9676	15.9492	15.5731	15.4451	16.2261	15.0887	15.897	14.543	15.3143	14.5302	17.4804	15.9455	16.8747	17.5757	17.548	17.0615	16.7984	16.1012	17.5576	15.7737	16.2461	16.1781	16.5729	15.8539	16.3012	16.8787	15.6033
P60710	Actb	Actin, cytoplasmic 1	26.1759	25.7333	25.0324	24.7892	25.0773	24.9725	22.8363	23.644	24.4462	24.7282	24.4648	23.1059	24.6398	23.6376	25.9052	24.8442	26.2831	25.992	25.4351	24.3637	24.7254	23.7155	25.1098	22.8082	23.2204	23.5787	23.298	23.062	23.0278	23.5206	23.3124
P60766	Cdc42	Cell division control protein 42 homolog	19.7826	19.2274	19.0642	18.7802	19.1347	18.3652	17.6702	17.6492	18.4614	18.5493	18.3936	17.5716	18.2022	18.3064	19.2279	18.5851	19.2484	19.5797	19.4653	18.2544	18.1842	17.8164	19.0506	17.3024	17.7275	17.6642	17.7181	17.3966	17.5639	17.8727	17.0212
P60824	Cirbp	Cold-inducible RNA-binding protein	17.869	15.8983	17.0878	16.4536	17.2539	16.656	14.5659	15.7528	16.2348	16.1597	16.8069	14.4463	15.8197	15.6032	17.5003	16.5819	17.3197	17.4014	17.6104	16.634	16.8031	14.9856	17.2257	14.3071	15.5339	15.3925	15.8876	15.0018	15.342	16.0286	15.2917
P60840	Ensa	Alpha-endosulfine	16.8993	16.9877	17.444	17.2968	17.0796	16.6044	15.8973	15.8558	17.4277	16.5343	16.0674	15.7675	15.7607	16.0861	16.788	16.298	17.0497	15.9775	17.7681	17.03	16.9269	16.6852	17.2999	16.5005	16.9141	16.7202	16.5054	16.3794	16.8374	16.8966	16.6465
P60843	Eif4a1	Eukaryotic initiation factor 4A-I	21.6849	21.2558	20.8664	20.9339	20.9291	21.0751	20.1133	20.4861	20.4542	20.7234	20.7317	20.1337	20.6863	20.8546	21.4646	20.4885	21.3126	21.4561	21.0564	20.1616	20.2436	19.9911	20.9524	19.2582	19.5278	19.5751	19.4272	19.289	19.4431	19.5326	19.3066
P60867	Rps20	40S ribosomal protein S20	20.0724	19.7433	19.5227	19.6648	19.5878	19.4784	18.9213	19.1721	19.0855	19.4494	19.4663	18.9578	19.2354	19.5178	20.02	19.178	19.742	19.7321	19.4759	18.5837	19.0195	18.972	19.456	17.8559	17.8847	17.9545	17.9241	17.708	17.9782	17.9884	17.7922
P60898	Polr2i	DNA-directed RNA polymerase II subunit RPB9	16.0823	14.9393	14.8033	12.648	14.2565	14.1273	NaN	10.9186	NaN	13.311	11.8887	NaN	13.6953	12.4951	16.5831	12.999	15.2075	15.4775	16.2424	14.8158	14.6256	12.7503	15.7727	NaN	13.3606	NaN	13.2145	NaN	NaN	14.6605	NaN
P61021	Rab5b	Ras-related protein Rab-5B	17.9413	17.0033	17.2339	16.8045	17.4312	16.6321	15.5067	16.4117	17.63	15.4987	15.3199	16.807	15.8532	14.4345	17.429	15.8575	17.651	17.1371	17.363	16.4772	15.4741	15.1991	17.1217	15.4237	16.3838	16.6865	16.3874	16.0527	16.5561	16.7673	15.7264
P61022	Chp1	Calcineurin B homologous protein 1	18.3167	16.4477	17.317	17.7101	17.8502	17.2258	16.1337	16.2879	15.9198	16.8244	16.1446	14.5349	16.9666	18.0332	17.9149	16.5654	17.6229	17.1102	17.508	16.5194	17.6941	15.8159	17.2672	15.4329	16.0813	16.5203	15.5983	15.5559	15.7826	15.644	15.3756
P61027	Rab10	Ras-related protein Rab-10	22.3135	21.6754	22.1567	21.416	21.9316	21.219	20.4874	20.6635	21.2572	21.3023	21.1675	19.8261	20.9452	20.948	22.3287	21.244	21.627	22.0561	22.3668	21.5521	21.5616	20.8597	22.2159	20.9742	21.2643	21.4165	21.2627	21.1609	21.4004	21.4788	21.018
P61028	Rab8b	Ras-related protein Rab-8B	17.6811	15.6308	15.942	16.2738	16.8697	16.2725	14.8333	16.1627	14.9162	16.7467	15.7243	14.0841	16.5796	15.8416	17.5485	16.0082	17.7714	17.1086	16.5425	15.2835	16.1906	14.9259	16.1679	13.901	14.1911	14.5459	12.8972	13.2254	13.9834	15.2258	13.5845
P61079	Ube2d3	Ubiquitin-conjugating enzyme E2 D3	20.5697	20.3376	20.5052	19.8384	19.6116	18.5584	17.6162	18.2501	18.5443	18.6435	19.2357	18.1659	18.1213	17.582	18.5946	18.3041	18.8431	19.6434	19.6503	19.0865	18.1658	17.1757	19.1768	18.1151	18.269	18.7742	18.7134	18.4429	18.7386	18.6755	18.2023
P61080	Ube2d1	Ubiquitin-conjugating enzyme E2 D1	18.1869	18.0814	18.2544	18.2179	18.1257	18.043	17.2946	16.7801	NaN	17.8149	16.7714	17.6812	17.0846	17.1353	17.3211	17.6352	18.1393	18.5199	17.8976	17.5099	17.771	17.4294	18.9106	17.5665	18.2241	18.342	18.2358	17.9419	18.2425	18.0034	17.58
P61082	Ube2m	NEDD8-conjugating enzyme Ubc12	18.3295	18.1298	18.309	18.2288	18.4663	17.9553	17.5007	17.2689	18.0552	17.2904	16.7217	16.6076	17.4942	17.4515	18.1625	17.5316	17.8607	18.0247	18.474	17.8108	17.8824	17.4753	18.2965	17.218	17.2282	17.6714	17.7856	17.5524	17.7913	17.6049	17.4258
P61087	Ube2k	Ubiquitin-conjugating enzyme E2 K	18.0537	16.4518	17.6901	16.6305	18.0312	16.7642	15.7821	16.0834	15.7961	16.954	15.5945	12.6696	16.2382	16.6099	17.8811	17.1279	17.5455	17.449	17.5223	17.0628	16.1204	16.2788	17.511	16.2163	16.3743	16.773	16.5759	14.4506	16.3317	15.8711	15.5145
P61089	Ube2n	Ubiquitin-conjugating enzyme E2 N	21.6634	21.2751	21.4311	21.089	21.3319	20.3579	20.5048	20.2102	20.824	20.6313	20.354	20.3163	20.6709	20.4697	21.3255	20.4817	21.1359	21.3752	21.5767	20.8663	20.937	20.1962	21.4601	20.3448	20.5495	20.4912	20.712	20.4536	20.6119	20.7404	20.3995
P61148	Fgf1	Fibroblast growth factor 1	11.9861	10.518	10.5842	NaN	11.916	10.9968	NaN	NaN	12.2119	11.707	NaN	9.98622	NaN	10.4757	12.0739	11.7729	11.9379	NaN	12.7353	11.8273	12.5732	11.4385	12.2894	NaN	NaN	11.1659	NaN	NaN	11.3016	11.9224	NaN
P61161	Actr2	Actin-related protein 2	19.6308	19.23	18.3866	18.4134	18.6017	18.7415	17.6957	18.2547	17.9263	18.711	18.5371	17.7068	18.6694	18.6588	19.2149	18.2388	19.5912	19.308	18.7502	17.5691	18.1189	17.5762	18.4834	16.3498	16.7501	17.1509	16.8054	16.4283	16.625	16.9157	16.7786
P61164	Actr1a	Alpha-centractin	18.3859	17.824	17.7685	17.3726	17.7187	17.0044	15.89	16.3261	16.9105	16.8812	16.8894	16.1141	16.9989	17.1865	18.4536	17.2359	17.8956	18.1088	18.3327	17.3681	17.3849	16.7113	18.0593	15.8365	16.6731	16.8804	16.7637	16.5931	16.8016	16.9346	16.5131
P61166	Tmem258	Transmembrane protein 258	18.3883	17.7483	17.04	17.5796	17.6145	17.4577	16.4766	16.8597	17.2224	17.651	15.9179	16.7162	17.6728	17.264	18.0731	16.6516	17.6309	17.7845	17.4184	16.4428	16.5179	16.2686	17.3431	15.7283	15.9621	16.4126	16.2701	15.8584	16.0197	16.2807	16.0981
P61202	Cops2	COP9 signalosome complex subunit 2	17.8139	17.3718	17.4304	17.2705	17.3489	17.0037	16.0425	16.252	17.0716	16.9101	16.6319	16.1717	16.5769	16.7426	17.7111	16.7301	17.3579	17.4143	17.6728	16.9599	17.0823	16.509	17.5997	16.3473	16.8301	16.9061	16.7294	16.4542	16.7788	17.0109	16.647
P61211	Arl1	ADP-ribosylation factor-like protein 1	19.0507	18.6955	18.335	18.0696	18.3983	17.6693	17.1039	17.1608	17.7484	17.9813	16.3894	16.7714	16.0576	16.1256	18.0846	16.6459	17.294	18.4335	18.3747	17.4798	17.1007	16.5526	18.2821	16.1681	16.7472	16.9725	16.9396	16.6703	16.8633	17.2816	16.1922
P61222	Abce1	ATP-binding cassette sub-family E member 1	21.1714	20.737	20.8059	20.3861	20.7375	20.4761	19.7922	19.6693	20.1557	20.193	20.1797	19.9113	19.9079	19.8964	21.0376	19.6693	20.2251	20.9027	20.827	20.3031	20.3371	19.8287	20.7438	19.8626	19.6189	20.2364	20.0733	19.8614	20.0538	20.2486	19.7201
P61226	Rap2b	Ras-related protein Rap-2b	17.7075	16.8029	15.4799	15.9183	16.6448	16.3055	14.5376	15.5677	15.1295	15.6074	16.226	15.5905	15.9409	15.2735	17.8356	15.6769	17.7422	17.2035	16.0545	14.9278	13.4751	15.3203	15.4967	NaN	14.3644	14.0692	13.6983	12.6805	13.803	14.614	12.9568
P61255	Rpl26	60S ribosomal protein L26	21.2962	20.9107	20.5714	20.7759	20.528	20.6723	20.2562	20.3114	20.3463	20.607	20.7851	20.1689	20.52	20.6566	21.1812	20.3543	20.9106	20.9642	20.4975	19.659	20.1713	20.0601	20.5447	18.4621	18.7996	18.7268	18.5528	18.6309	18.853	18.7481	18.6694
P61290	Psme3	Proteasome activator complex subunit 3	18.2824	17.346	16.9346	16.8402	16.9763	16.2316	15.4982	15.0689	16.6423	16.7416	16.1126	15.8163	16.2157	15.7295	17.7699	16.2921	17.2903	17.426	17.1456	16.8224	15.7836	15.68	16.9738	15.2181	NaN	14.9694	NaN	NaN	NaN	15.8842	14.8388
P61327	Magoh	Protein mago nashi homolog	20.411	17.0616	17.0459	15.4994	18.3884	18.618	15.7714	17.5755	16.3504	17.2083	14.6796	16.0842	16.7828	15.8892	17.5044	15.7064	18.3821	19.0367	19.6117	18.6698	18.146	17.2593	18.6688	NaN	NaN	20.1208	20.4321	20.1085	20.5707	17.0376	16.2202
P61358	Rpl27	60S ribosomal protein L27	20.9524	20.5626	20.3986	20.3285	20.2262	20.1684	19.6531	19.6909	19.9653	20.108	20.0685	19.8085	20.0162	20.1436	20.7952	19.6686	20.3703	20.6219	20.3873	19.4149	19.7664	19.379	20.4001	18.381	18.5591	18.6373	18.4166	18.4381	18.4209	18.711	18.472
P61458	Pcbd1	Pterin-4-alpha-carbinolamine dehydratase	17.3441	16.6008	15.5841	16.5426	16.1611	15.8485	15.8225	15.941	16.664	16.5403	16.8063	15.5094	16.1029	16.5083	17.1708	15.8041	16.5509	16.4924	16.5388	15.6591	15.8566	15.0707	16.4223	NaN	NaN	NaN	NaN	NaN	12.1146	NaN	13.5463
P61514	Rpl37a	60S ribosomal protein L37a	19.2059	18.5186	18.5419	18.8812	18.4092	18.7499	18.3761	18.1677	18.1249	18.1545	17.6033	17.156	18.458	17.8478	18.8855	17.5119	18.5023	18.5846	17.9912	17.4839	17.5862	17.5614	18.2069	16.2824	16.7652	16.7275	16.8359	16.5862	16.8828	17.2052	16.5439
P61620	Sec61a1	Protein transport protein Sec61 subunit alpha isoform 1	18.8195	18.8416	17.723	18.4759	18.3094	18.7377	17.5896	17.9535	17.6448	18.4575	18.2271	18.2294	18.2496	18.6103	18.9265	17.8874	18.5326	18.7352	17.7135	16.6337	17.4581	17.2578	17.6385	NaN	NaN	14.7678	NaN	NaN	14.6939	NaN	15.4136
P61750	Arf4	ADP-ribosylation factor 4	19.843	19.1983	18.3947	19.0319	18.8824	19.2991	18.5778	18.8987	18.2016	19.4825	19.3523	19.1018	19.0807	19.4173	19.7136	18.4504	19.5124	19.5855	18.7079	17.2723	18.4144	18.0138	18.4831	15.5768	NaN	15.7481	15.3513	15.152	15.6769	15.8317	15.448
P61759	Vbp1	Prefoldin subunit 3	17.4998	16.8001	17.0793	16.7862	16.7889	16.6706	15.8646	15.6754	16.4471	16.2683	16.1122	15.8503	15.8482	15.7612	16.903	16.3261	16.8022	16.7175	17.0696	16.337	16.3782	15.9945	16.8369	15.6607	15.8821	16.2234	16.4734	15.2394	16.4437	15.9263	15.9858
P61804	Dad1	Dolichyl-diphosphooligosaccharide--protein glycosyltransferase subunit DAD1	19.0866	18.7163	17.9963	18.2356	18.1207	18.0943	16.8104	17.3625	17.7419	18.1975	17.5448	16.9033	17.7265	17.8174	18.5507	17.2258	18.709	18.7935	18.0159	17.4893	17.6574	16.8086	17.9978	16.4132	16.6112	16.7641	16.633	16.5414	15.9341	16.7918	16.7081
P61924	Copz1	Coatomer subunit zeta-1	17.3149	16.9031	16.1489	16.1691	16.638	16.2326	15.2872	15.9542	16.1687	16.6663	16.0152	14.6772	15.7932	16.1998	17.033	15.8847	16.891	16.9138	16.4532	15.3852	15.9974	15.5199	16.3319	NaN	NaN	14.063	14.4027	14.1719	13.9345	14.4864	14.0225
P61961	Ufm1	Ubiquitin-fold modifier 1	19.7862	19.3685	19.0528	19.1948	19.5523	18.0956	15.9706	16.4657	18.3698	18.6487	15.8708	15.5801	15.8114	16.7253	19.0335	17.9874	18.0939	18.0883	18.9621	17.9725	16.7131	15.6561	18.6332	16.1271	17.4659	17.9834	17.2749	17.5337	17.6137	17.7235	17.4371
P61963	Dcaf7	DDB1- and CUL4-associated factor 7	16.0849	16.2983	16.1057	16.2018	15.1111	15.8757	14.8307	15.348	15.0076	15.9428	13.672	14.7373	15.6826	15.7336	16.5623	15.0279	16.422	16.281	15.9477	14.8766	15.6858	15.1331	15.7753	14.3221	NaN	14.6726	NaN	13.866	NaN	NaN	NaN
P61965	Wdr5	WD repeat-containing protein 5	19.488	16.8866	16.7307	18.623	18.7929	18.2763	17.5713	17.7656	17.7627	18.7445	18.6376	18.3118	18.3663	18.3151	18.6346	17.9648	18.8594	18.6971	18.7493	16.7888	17.8561	17.8181	18.0186	NaN	16.473	16.7635	16.2463	NaN	16.6687	16.703	16.5761
P61967	Ap1s1	AP-1 complex subunit sigma-1A	17.3517	16.5421	16.0387	16.5716	16.4385	16.0579	14.9791	15.6025	14.5692	16.3405	15.6967	13.3504	13.7442	16.0837	16.2634	14.5345	16.1838	16.9155	16.5141	15.7549	15.2933	14.2276	16.0817	14.8475	15.4579	NaN	NaN	NaN	NaN	NaN	14.8808
P61971	Nutf2	Nuclear transport factor 2	19.6785	19.0702	19.49	18.6614	19.3686	18.3013	17.8828	16.927	18.5532	18.6731	17.6483	16.9438	18.3877	17.278	19.679	18.4442	18.874	19.1939	19.9783	19.1909	18.9749	17.8827	19.7154	18.723	19.2796	19.364	19.5569	18.7694	19.4853	19.6544	18.7871
P61979	Hnrnpk	Heterogeneous nuclear ribonucleoprotein K	19.7926	19.3103	19.0207	19.0138	19.3112	19.0938	18.3116	18.6254	18.7965	19.1039	19.0266	18.1734	18.9464	19.1062	19.643	18.8877	19.511	19.4569	19.359	18.3199	18.8246	18.4324	19.2343	17.0701	17.2953	17.6102	17.3185	17.2056	17.2413	17.4743	17.1044
P61982	Ywhag	14-3-3 protein gamma	21.6294	21.0748	21.6072	21.0933	21.578	21.0021	20.7032	20.4138	21.447	21.0613	21.2231	20.4479	21.1981	21.2164	21.8891	21.4556	21.3781	21.3896	21.6849	21.0729	21.3567	20.8723	21.7171	21.3023	21.5041	21.28	21.3236	20.9079	21.1426	21.5642	21.0784
P62071	Rras2	Ras-related protein R-Ras2	16.8807	16.2057	16.4914	16.5713	16.9521	15.7022	14.697	15.2248	14.9701	16.0811	14.4377	15.5942	14.9424	15.4725	16.5684	16.0956	16.4628	16.5788	16.4678	15.9636	16.3481	14.6066	16.5368	15.0847	15.3548	15.8303	15.7524	15.6363	15.538	15.7146	15.6178
P62073	Timm10	Mitochondrial import inner membrane translocase subunit Tim10	15.9306	15.9371	16.0946	15.9435	16.2896	16.0201	13.9824	14.2626	15.1977	15.6999	15.1285	12.3817	14.6027	14.941	15.7408	15.6839	15.3058	15.3483	16.9358	16.4826	16.0003	15.6779	16.5907	NaN	15.1068	16.029	15.6127	15.6449	15.7527	14.9142	15.6232
P62075	Timm13	Mitochondrial import inner membrane translocase subunit Tim13	17.4597	17.4344	17.5807	17.585	17.6166	16.9386	15.4511	16.5229	17.7232	16.9421	16.5931	15.9084	15.5067	16.6073	16.9236	16.2892	17.2757	16.2039	18.0995	17.5133	17.5693	16.7238	17.708	16.6995	17.1548	17.3711	16.776	17.1818	17.1774	17.1846	17.0618
P62077	Timm8b	Mitochondrial import inner membrane translocase subunit Tim8 B	15.6278	15.7405	15.8718	NaN	15.7715	NaN	NaN	13.5607	NaN	NaN	14.9204	NaN	14.9171	13.5343	14.5765	14.7033	15.523	14.7622	17.7984	16.8726	15.6456	14.6375	16.4415	NaN	15.2961	16.6435	NaN	15.9042	NaN	16.172	15.5176
P62137	Ppp1ca	Serine/threonine-protein phosphatase PP1-alpha catalytic subunit	19.9955	19.4811	19.5349	19.1688	19.4171	19.1727	18.0238	18.0932	18.826	18.8623	18.8363	16.9075	18.5099	18.5968	19.8201	18.8126	19.7175	19.7833	20.039	19.2887	19.449	18.8532	19.8333	18.3242	18.7888	18.7202	18.7942	18.5307	18.7644	18.9173	18.4464
P62141	Ppp1cb	Serine/threonine-protein phosphatase PP1-beta catalytic subunit	19.5279	18.9783	19.4075	18.8861	19.3379	18.1403	17.754	16.7144	18.7495	17.8486	18.5129	17.9522	18.0037	17.8088	19.0533	18.4659	18.8477	19.2273	19.8554	19.0263	19.1333	18.0307	19.702	18.5367	19.3776	19.2377	19.5358	19.0088	19.2879	19.2048	18.6749
P62192	Psmc1	26S proteasome regulatory subunit 4	19.5954	19.1204	19.1208	18.8374	19.1401	18.547	18.2644	18.2232	18.5305	18.3401	18.2925	18.0381	18.3721	18.2035	19.4982	18.5307	18.9811	19.2451	19.267	18.5689	18.2095	18.2469	19.3173	17.4936	17.8876	18.1552	18.0743	17.9971	18.075	18.1914	17.9468
P62196	Psmc5	26S proteasome regulatory subunit 8	20.0056	19.5478	19.455	19.3007	19.6262	18.8774	17.8778	18.5794	18.9825	18.9217	18.5107	18.2366	19.0997	19.1157	19.8176	18.8713	19.4791	19.5687	19.808	18.8719	19.0434	18.4108	19.705	18.1983	18.671	18.7193	18.6752	18.4138	18.6657	18.8252	18.3897
P62242	Rps8	40S ribosomal protein S8	21.7372	21.1189	21.0542	21.0518	20.9803	20.8595	19.9069	19.9277	20.5216	20.9437	20.5088	19.7549	20.4725	20.528	21.358	20.3877	21.1216	21.3373	21.0611	20.3109	20.3957	19.943	21.091	19.1857	19.4123	19.4809	19.5119	19.2199	19.3961	19.5038	19.3917
P62245	Rps15a	40S ribosomal protein S15a	20.5709	20.0144	19.7489	19.77	19.7533	19.7739	18.8729	19.0472	19.0715	19.6595	19.4553	19.2943	19.3058	19.36	20.0424	19.02	19.7452	20.1842	20.0139	18.8051	19.22	18.6593	19.9615	17.4689	17.9052	18.17	18.1331	17.7103	18.1012	18.0781	17.8426
P62254	Ube2g1	Ubiquitin-conjugating enzyme E2 G1	17.3668	16.2786	17.2524	16.8023	17.3472	15.4514	15.0116	14.4014	16.0664	15.652	14.3106	13.4255	13.7929	14.0292	16.4235	14.4636	15.6485	16.2431	16.842	15.8169	15.7149	14.1802	16.6208	15.2763	15.4649	15.3432	15.2282	15.1967	15.555	15.5563	14.9669
P62257	Ube2h	Ubiquitin-conjugating enzyme E2 H	17.9263	16.1138	15.8434	15.9312	17.4131	16.5854	15.4794	15.2493	15.4234	15.7051	14.8594	15.3127	15.2452	15.6202	17.5319	15.6227	16.7365	17.2272	17.0627	15.8634	15.4898	15.3885	16.9917	12.7745	NaN	15.168	15.3534	14.4532	13.6134	NaN	NaN
P62259	Ywhae	14-3-3 protein epsilon	21.4318	20.976	21.2731	20.8789	21.0609	20.7606	20.0431	20.1601	20.8413	20.7032	20.7019	20.1532	20.6675	20.637	21.1692	20.785	21.0023	21.1202	21.3346	20.5434	20.8365	20.5247	21.2449	20.3928	20.7132	20.6801	20.894	20.4833	20.7339	20.9911	20.4304
P62264	Rps14	40S ribosomal protein S14	21.0085	20.5097	20.3916	20.2963	20.4525	20.3496	19.4908	19.6811	20.2217	20.2064	20.1955	20.1842	20.1972	20.1933	20.9015	19.9508	20.5586	20.4572	20.4051	19.3956	20.0953	19.4733	20.4561	18.5948	18.8983	19.0361	18.7779	18.6437	18.7986	18.9549	18.7312
P62267	Rps23	40S ribosomal protein S23	19.5804	19.1991	18.8086	18.9189	19.179	18.8427	18.139	18.4601	18.7409	18.9678	18.273	18.9218	18.8413	19.0712	19.3986	18.4384	19.2461	18.9904	18.7306	17.6443	18.5309	17.6431	18.84	16.4778	17.1871	16.8235	16.7546	16.6873	16.3167	16.9508	16.7129
P62274	Rps29	40S ribosomal protein S29	18.5211	17.9643	17.6392	17.5854	17.6336	17.3382	16.7286	16.8901	17.7197	17.6231	17.6166	16.853	17.3277	17.3164	18.0219	17.2686	17.8367	17.8995	17.8663	16.9896	17.2691	16.8266	17.7246	15.9519	16.2071	16.2299	16.2215	15.9049	16.1088	16.4019	16.0188
P62281	Rps11	40S ribosomal protein S11	22.9565	22.4875	22.2359	22.3711	22.2959	22.3107	21.852	21.9856	21.8601	22.3034	22.0351	21.7989	22.096	22.2141	22.6734	21.9205	22.4666	22.6157	22.3264	21.4715	21.8281	21.6343	22.2817	20.0008	20.081	20.4937	20.0818	20.187	20.2547	20.2291	20.2028
P62301	Rps13	40S ribosomal protein S13	21.4878	21.1196	20.9528	20.872	20.9112	20.72	20.5771	20.2034	20.3757	20.6211	20.9174	20.0018	20.7695	20.5287	21.5413	20.4101	20.8514	21.204	21.1809	20.2456	20.4561	19.885	20.9785	19.3193	19.5224	19.6623	19.5189	19.2419	19.5663	19.7147	19.3689
P62305	Snrpe	Small nuclear ribonucleoprotein E	20.4061	20.2572	19.8232	19.9555	20.5534	17.7028	19.3839	18.6223	18.2386	19.7155	18.4119	17.0344	18.6473	17.5456	20.302	17.8844	17.9801	19.8495	19.3557	18.0914	18.8373	17.86	19.0771	16.582	17.8412	18.4183	17.7777	16.4891	15.9793	18.0274	16.6288
P62307	Snrpf	Small nuclear ribonucleoprotein F	13.8826	NaN	NaN	NaN	14.7089	13.5987	NaN	NaN	11.5646	15.1944	15.0098	13.1387	16.6831	15.8311	15.6158	11.0808	15.6885	16.7936	14.9644	NaN	14.1876	NaN	12.8879	NaN	NaN	NaN	NaN	NaN	NaN	NaN	NaN
P62309	Snrpg	Small nuclear ribonucleoprotein G	19.1193	18.4471	18.1637	18.225	18.6482	17.6195	15.6803	17.277	17.1068	15.3412	15.333	13.4848	15.9457	14.9515	19.1655	17.2823	18.3102	18.6361	18.3961	17.3902	16.923	15.1021	18.183	14.8741	15.4165	16.1281	16.0754	14.1672	15.4118	14.7931	15.68
P62311	Lsm3	U6 snRNA-associated Sm-like protein LSm3	18.5062	17.941	17.7698	17.628	18.2135	17.1416	16.3859	17.2183	17.0058	17.8665	16.6765	17.416	17.4237	17.5876	18.322	16.718	17.9216	17.6544	17.8143	16.4973	16.9625	16.23	17.7655	14.8984	14.5219	15.8614	14.6189	15.6495	15.1232	15.1162	14.911
P62313	Lsm6	U6 snRNA-associated Sm-like protein LSm6	17.9299	17.4491	17.1821	17.2488	17.3292	17.4361	16.7662	17.0904	17.0716	17.3065	17.3175	16.8243	17.0218	17.2014	17.3082	16.5279	17.4331	17.4421	17.3009	16.37	16.442	16.4795	17.2582	15.1358	14.7413	15.0407	15.5028	15.3045	15.0493	15.5568	15.4642
P62315	Snrpd1	Small nuclear ribonucleoprotein Sm D1	18.2205	18.6202	18.2457	18.6143	17.367	19.0526	18.2886	NaN	17.3062	17.1353	18.6989	16.5413	16.9823	17.247	18.3628	16.8501	17.0866	17.4031	17.4266	16.2585	17.1151	16.5897	17.3176	NaN	15.0476	15.4189	NaN	14.8135	NaN	NaN	NaN
P62317	Snrpd2	Small nuclear ribonucleoprotein Sm D2	18.7691	18.3428	18.0906	18.2477	18.1393	18.0131	17.5001	17.673	17.513	17.752	17.8387	17.5052	17.6009	17.6268	18.3362	17.6648	18.316	18.367	18.1021	17.0221	17.3622	17.3871	18.014	16.1984	16.3205	16.4587	16.6453	16.4566	16.0247	16.7188	16.3803
P62320	Snrpd3	Small nuclear ribonucleoprotein Sm D3	19.7019	19.2298	18.8505	18.7995	19.0542	18.9123	17.6332	17.9748	18.4207	18.5883	18.4204	17.2389	18.1425	18.8822	19.554	18.6524	19.4161	19.307	19.1436	18.1374	18.3542	17.8635	18.8832	16.5819	17.166	17.1735	17.132	16.7971	17.0895	17.4429	16.7326
P62322	Lsm5	U6 snRNA-associated Sm-like protein LSm5	17.2774	16.5537	16.528	16.2901	17.1167	16.2451	14.3635	13.9698	16.4313	14.1589	14.4926	12.4866	14.8988	13.4483	17.5688	15.9138	15.9943	16.7494	17.0986	15.8515	16.0139	13.5157	16.7428	11.6327	13.729	14.1701	13.9058	13.7632	14.583	14.4481	13.6025
P62331	Arf6	ADP-ribosylation factor 6	19.3227	18.8057	18.3163	18.423	18.4557	17.7833	16.8863	16.7789	17.0718	17.3573	16.3423	16.1938	17.7511	16.8251	19.2309	17.0616	18.4602	18.9641	18.6676	17.733	16.9273	17.1068	18.309	16.1909	16.3608	16.8852	16.3655	16.24	16.244	16.916	16.7102
P62334	Psmc6	26S proteasome regulatory subunit 10B	19.4922	18.9543	19.0165	18.7154	19.106	18.6721	17.8817	17.8251	18.5716	18.5595	18.5136	17.5358	18.4896	18.0749	19.4715	18.3635	18.8993	19.0788	19.2388	18.3357	18.5473	18.0729	19.2329	17.5415	18.063	18.2358	18.3048	17.8684	18.1674	18.3794	17.8848
P62342	Selenot	Thioredoxin reductase-like selenoprotein T	15.9912	13.3733	15.4752	15.5026	16.0054	15.5962	15.0366	15.1739	15.7035	15.5523	15.8344	15.0527	15.1976	NaN	16.0103	15.537	15.9026	15.5725	16.2257	15.4935	15.9711	15.194	16.2149	15.316	15.2059	15.3329	15.0095	15.2481	14.8436	15.528	14.8342
P62482	Kcnab2	Voltage-gated potassium channel subunit beta-2	17.4672	15.3389	13.0913	14.1098	16.6549	16.8672	14.527	11.8939	15.7763	13.2588	14.7531	14.277	14.9225	16.5134	16.2794	NaN	17.3331	16.5487	12.6507	14.6081	NaN	NaN	NaN	NaN	NaN	NaN	NaN	NaN	NaN	NaN	NaN
P62500	Tsc22d1	TSC22 domain family protein 1	15.8458	16.5756	15.8697	16.3777	15.7929	15.9851	15.3101	16.0513	16.0763	16.1601	15.5913	16.3767	15.1083	15.8415	16.0566	13.7408	15.5605	NaN	15.7732	15.4665	14.8524	14.9185	15.1236	NaN	NaN	15.2817	NaN	14.5307	14.8164	14.9101	NaN
P62627	Dynlrb1	Dynein light chain roadblock-type 1	18.5749	18.0178	17.9647	17.6289	18.1402	17.5083	16.0994	16.7088	17.7543	17.3001	15.5344	16.231	16.5712	15.8282	18.1414	16.7164	17.6129	17.5061	17.8549	17.1706	17.2068	16.4286	17.6701	16.2137	16.9817	16.7569	16.5991	16.4203	16.3944	17.0181	16.3407
P62631	Eef1a2	Elongation factor 1-alpha 2	24.3555	24.1445	24.6119	24.1757	24.1998	23.3943	22.9997	22.8698	23.7694	23.1631	23.2553	22.4463	23.2482	23.193	24.44	23.3581	23.8683	24.3606	24.7002	23.9998	23.6481	23.1507	24.5613	23.5133	23.9812	24.0399	23.9641	23.7214	23.9576	24.2302	23.6472
P62702	Rps4x	40S ribosomal protein S4, X isoform	22.5873	22.2354	21.9607	22.1267	22.0247	21.8043	21.2109	21.2654	21.532	21.8784	21.7193	21.4558	21.629	21.8769	22.4738	21.662	22.051	22.2348	22.1293	21.2318	21.5027	21.1581	22.1341	20.1477	20.4205	20.5629	20.3404	20.1301	20.3522	20.5957	20.2291
P62717	Rpl18a	60S ribosomal protein L18a	19.8412	19.6418	19.4622	19.6329	19.4011	19.3827	18.6427	18.973	19.0898	19.3195	18.9417	18.5674	18.9712	18.9672	19.7103	18.8405	19.3609	19.7647	19.781	19.1693	19.2682	18.7705	19.5618	18.061	18.2851	18.3341	18.1332	18.0276	18.1564	18.3553	18.1323
P62737	Acta2	Actin, aortic smooth muscle	28.4948	28.2304	28.7776	28.0927	28.4305	27.4402	26.7598	26.8078	28.0241	27.5225	27.5446	26.9414	27.1863	27.3346	28.2211	27.5839	28.1276	28.2102	28.744	28.3432	28.1877	27.5763	28.6171	28.8972	29.1403	28.9463	29.1853	28.7205	29.1234	29.3847	28.7315
P62743	Ap2s1	AP-2 complex subunit sigma	19.4719	18.8448	18.2612	18.2808	18.8059	17.9987	17.6151	17.2177	17.9402	18.5313	17.8728	17.8599	17.8192	16.053	19.031	17.5956	18.8822	18.6992	18.3931	17.7103	17.7353	17.1333	18.2829	16.0656	16.6731	16.831	16.4651	16.7593	16.9163	16.6866	17.0174
P62748	Hpcal1	Hippocalcin-like protein 1	16.8212	15.7118	14.7488	15.9367	14.0976	15.8427	14.5671	15.2665	15.5303	15.0732	16.1515	11.4569	15.7345	16.2321	17.126	15.5608	16.7069	16.5105	16.0004	14.0927	15.658	14.4312	15.4361	12.0257	NaN	13.6707	NaN	11.1195	NaN	NaN	13.5895
P62751	Rpl23a	60S ribosomal protein L23a	21.4619	20.9208	20.7391	20.7799	20.664	20.5499	19.8864	20.0128	20.3136	20.6121	20.5475	19.8987	20.4362	20.8763	21.0893	20.4484	20.8829	21.0408	20.8665	19.8223	20.2136	19.8113	20.7587	18.8802	19.0909	19.1432	19.0307	18.7844	19.0917	19.2671	18.7917
P62754	Rps6	40S ribosomal protein S6	21.8188	21.3826	21.0129	20.9343	21.2593	20.8928	20.0005	19.9925	20.5666	20.4918	20.5936	19.3948	20.7765	20.5124	21.7772	20.6084	21.3418	21.6649	21.2989	20.3935	20.4363	20.2117	21.2054	18.9862	19.3029	19.3733	19.4037	19.2068	19.4731	19.4614	19.1709
P62774	Mtpn	Myotrophin	19.2049	18.7786	18.2009	18.3214	18.1018	18.3084	17.4654	17.8276	17.8808	17.1168	17.8459	17.4636	18.1626	18.4566	19.0093	17.627	18.9546	18.4142	18.8358	17.8771	17.618	17.1463	18.3334	16.329	16.1302	16.9334	16.3273	16.5009	16.7046	17.0315	16.6784
P62806	Hist1h4a	Histone H4	26.4418	25.9711	25.7233	25.8711	26.0637	25.5779	25.0637	25.5626	25.615	25.7583	25.2721	25.1844	25.7161	25.5585	26.253	25.5893	26.2463	25.9353	25.9395	25.0742	25.3988	24.839	25.7588	23.7059	23.9997	24.408	23.9393	23.8218	23.8985	24.3603	24.097
P62814	Atp6v1b2	V-type proton ATPase subunit B, brain isoform	19.1522	18.7039	18.1211	18.1877	18.397	18.3351	17.209	17.768	17.6244	18.227	17.9054	17.2367	17.8864	18.2208	18.7557	17.8701	18.9587	19.0153	18.5074	17.6368	17.541	17.4498	18.3061	16.4628	16.9669	16.9146	17.1517	16.6551	16.6448	16.7462	16.7833
P62821	Rab1A	Ras-related protein Rab-1A	21.3571	20.7734	20.3103	20.2673	20.7437	19.9564	19.0046	19.3908	19.5584	20.1862	19.426	18.1126	19.3639	19.41	21.1831	19.7121	20.7238	20.9404	20.6168	19.7079	19.404	18.8469	20.4861	18.1129	18.8247	18.9718	18.9446	18.5061	18.7456	18.9962	18.7807
P62827	Ran	GTP-binding nuclear protein Ran	20.8808	20.6412	20.3144	20.3835	20.4692	20.395	19.8793	19.8738	19.8984	20.2687	20.2203	19.9141	20.1382	20.272	20.4991	19.9004	20.7739	20.6015	20.5683	19.6974	20.0101	19.3367	20.367	19.0409	19.2241	19.307	19.0026	18.9129	19.1295	19.2921	19.0156
P62830	Rpl23	60S ribosomal protein L23	20.3043	19.8971	19.6683	19.7894	19.9213	18.8833	18.5651	18.9222	18.3439	18.8322	18.1219	18.7603	19.0736	19.4002	20.3697	18.5434	19.712	19.9399	19.7695	18.9506	19.0496	18.8558	19.5723	17.3065	17.8675	18.2452	18.019	17.8316	18.1652	18.3584	17.9788
P62835	Rap1a	Ras-related protein Rap-1A	21.697	21.3886	20.8292	20.6868	21.1185	20.3063	19.3976	19.9819	20.0477	20.6122	20.8331	18.7807	20.683	19.7742	21.4577	20.5833	21.2933	21.3906	21.2031	20.7491	20.4781	19.7472	21.0908	19.0466	19.4638	19.648	19.6658	19.3838	19.5645	20.0154	19.3007
P62843	Rps15	40S ribosomal protein S15	19.356	18.7592	18.5146	18.3241	18.4705	17.7787	17.0943	17.5566	17.8126	18.44	17.958	16.9662	17.7691	17.84	19.3329	18.0869	18.6506	18.6169	19.1304	18.0264	18.1642	17.8511	18.8707	15.7331	16.9886	17.1583	16.9154	16.3371	17.0971	17.333	16.5916
P62849	Rps24	40S ribosomal protein S24	19.1279	18.697	18.3597	18.4159	18.4197	17.9162	17.1396	17.7071	17.7822	17.7378	17.6515	17.6322	17.5926	18.1181	18.8097	17.344	18.4143	18.6712	18.5388	17.574	17.4276	17.0717	18.3324	16.1787	16.398	16.7625	16.6738	16.2512	16.6274	16.6922	16.2759
P62852	Rps25	40S ribosomal protein S25	21.3046	21.042	20.7401	21.0887	20.8531	20.6236	20.3549	20.4191	20.7225	20.8227	20.4501	20.3611	20.7824	20.5698	21.2835	20.1548	20.8512	21.0678	20.7327	19.9624	20.1308	19.8853	20.7352	19.0152	19.1171	19.2221	18.8532	19.0554	19.1446	19.368	19.0659
P62855	Rps26	40S ribosomal protein S26	20.984	20.5083	20.3119	20.2438	20.655	19.2514	18.9547	18.176	19.9653	18.685	19.3243	17.8241	19.1257	18.4444	20.6272	19.8039	20.4505	20.514	19.7823	19.3723	19.3217	19.351	19.9568	17.152	17.8349	18.0772	17.9442	17.7434	18.0052	18.0379	17.7185
P62858	Rps28	40S ribosomal protein S28	20.7172	20.2735	20.014	20.0915	20.2055	19.913	19.4988	19.2067	18.5757	19.1704	18.8975	19.1825	19.9944	19.9463	20.7123	19.7968	20.3389	20.2594	19.9149	19.2498	19.1028	18.9736	20.0358	17.84	18.023	17.9008	18.0105	18.1424	17.9733	17.6931	17.7306
P62869	Elob	Elongin-B	19.5274	19.1677	19.3735	19.1399	19.1956	18.8738	18.581	18.4971	18.7546	18.9291	18.7648	18.0914	18.754	19.0187	19.2807	18.6626	19.166	19.2967	19.0138	18.7988	18.5334	18.5503	19.1212	18.1535	18.6361	18.8917	18.5863	18.607	18.5784	18.6666	18.1477
P62874	Gnb1	Guanine nucleotide-binding protein G(I)/G(S)/G(T) subunit beta-1	18.1839	17.6378	17.2785	17.3212	17.9597	16.7485	15.2928	16.8113	17.4151	17.1609	15.9606	16.1784	16.7995	16.9418	18.1012	17.4178	17.4216	17.7266	17.6761	16.7152	17.0313	16.068	17.4108	15.4866	15.4004	16.1816	16.0499	15.7581	15.8179	16.4748	15.7067
P62878	Rbx1	E3 ubiquitin-protein ligase RBX1	17.0504	15.2962	17.0197	17.005	17.2424	16.662	16.1714	16.2769	16.711	16.3042	16.4196	16.7197	16.4106	16.4587	17.2752	16.3059	16.5779	16.4497	16.6465	15.8206	16.1266	15.7438	16.5279	15.9711	14.874	14.3161	14.8802	15.335	14.4665	NaN	15.506
P62880	Gnb2	Guanine nucleotide-binding protein G(I)/G(S)/G(T) subunit beta-2	22.5308	21.9613	21.4622	21.7123	21.8326	21.5972	20.9533	20.9681	21.435	21.3913	21.1024	21.0522	21.506	21.5141	22.4631	21.4873	22.1463	22.2141	22.0127	21.0931	21.3313	20.753	21.7535	20.102	20.5109	20.535	20.3492	20.2497	20.3503	20.4224	20.1296
P62889	Rpl30	60S ribosomal protein L30	19.8234	19.2486	19.2542	19.4369	19.1729	19.0516	18.2903	18.1396	18.5956	18.8521	18.2176	17.792	18.738	18.7374	19.5212	18.9969	19.1503	19.5341	19.4958	18.5148	18.7313	18.3904	19.4052	17.4091	17.8287	18.1171	18.315	17.7399	17.9645	18.2309	17.8381
P62892	Rpl39	60S ribosomal protein L39	20.2773	17.3423	17.2326	17.2823	16.7274	16.489	15.832	18.8632	18.8094	19.3524	18.8735	18.9529	18.4236	18.5653	19.5352	17.8512	19.0824	18.9943	19.0617	17.5588	17.6754	18.3222	18.7477	17.3387	NaN	18.7025	17.7667	NaN	NaN	NaN	NaN
P62897	Cycs	Cytochrome c, somatic	22.4151	22.1869	23.2633	22.5559	22.825	21.6806	21.197	21.1404	23.0319	21.5985	21.6135	21.2252	21.4082	21.1838	22.2184	21.9013	21.8421	21.927	23.8674	22.9616	23.0539	22.1541	23.4458	22.8691	23.3948	23.3444	23.3619	23.2074	23.2344	23.6776	23.0516
P62900	Rpl31	60S ribosomal protein L31	20.4621	19.9081	19.7416	19.8416	19.7821	19.3817	18.8651	19.2047	19.3671	19.422	19.2198	19.3475	19.5265	18.9125	20.3983	19.3186	19.673	19.9376	19.7486	18.8142	18.8837	18.4271	19.4496	17.1783	18.0632	17.8791	17.5723	17.527	17.8977	18.0183	17.6313
P62908	Rps3	40S ribosomal protein S3	21.5218	21.2239	20.9128	20.9804	20.8908	20.8628	20.2157	20.3856	20.4231	20.8142	20.5938	20.362	20.6292	20.7633	21.3155	20.3155	21.1046	21.3207	20.949	20.1118	20.3473	20.1091	20.8853	18.9499	19.2038	19.3647	19.1984	19.1453	19.1949	19.3223	19.1646
P62911	Rpl32	60S ribosomal protein L32	20.6859	20.3606	19.9227	20.3484	20.1111	19.8686	19.4775	19.5228	19.274	19.7767	19.4528	19.3723	19.5419	19.9392	20.3204	19.5124	20.0225	20.305	20.0593	19.3572	19.4156	19.2782	20.2421	18.1382	18.7439	18.5797	17.8507	17.5049	17.9878	18.3188	18.4259
P62918	Rpl8	60S ribosomal protein L8	20.4885	20.0827	19.9526	20.0358	19.8632	19.6055	19.0122	19.3852	19.5583	19.9088	19.3531	19.3799	19.6013	19.9073	20.3243	19.4027	20.0669	20.3106	20.0356	19.3062	19.4052	19.1886	19.8775	17.9271	18.2746	18.5811	18.1056	18.1531	18.2343	18.5246	18.0791
P62932	Fbxo40	F-box only protein 40	15.0777	14.4409	15.6803	14.5906	15.3096	14.126	13.9542	12.9044	15.3833	14.3637	13.7879	14.0082	14.6677	13.9222	15.1642	14.3868	14.0646	15.0606	15.2966	15.0086	15.0859	14.1993	15.5638	14.3322	14.9441	14.7905	15.0741	14.804	14.8525	15.0901	14.7674
P62960	Ybx1	Nuclease-sensitive element-binding protein 1	19.4014	19.0449	18.9543	18.9041	18.9916	18.8678	18.2688	18.5322	18.8326	18.9604	18.8095	18.4095	18.4905	19.0086	19.5367	18.7072	19.2149	19.1657	19.2294	18.1197	18.7457	18.2711	19.1332	17.1665	17.6105	17.7226	17.4217	17.2676	17.311	17.5977	17.0367
P62962	Pfn1	Profilin-1	22.9372	22.7605	22.0436	22.0469	22.4959	22.0815	20.7426	21.9092	21.1122	21.7529	21.1896	21.348	21.6911	21.5577	22.8623	21.2588	23.0389	22.7096	22.275	21.2232	20.745	20.8685	21.9805	19.3036	19.6695	20.1569	19.84	19.6293	19.6551	20.0717	19.8176
P62965	Crabp1	Cellular retinoic acid-binding protein 1	15.7947	14.8336	14.4496	NaN	NaN	15.1652	NaN	NaN	NaN	15.3485	15.4625	13.4924	15.6116	15.6207	16.5819	14.9625	16.0076	15.8511	14.8741	NaN	NaN	13.0327	NaN	NaN	NaN	NaN	NaN	NaN	NaN	NaN	NaN
P62983	Rps27a	Ubiquitin-40S ribosomal protein S27a	24.1667	23.5999	24.0448	23.5454	23.5347	23.1841	22.3612	23.0396	23.1869	23.2564	22.2258	23.0022	22.8188	22.9518	23.4922	23.0983	23.509	23.4731	23.9115	23.0924	23.0656	22.5029	23.685	22.8168	22.9381	23.1176	23.0402	22.8149	23.0063	23.1819	22.8324
P62996	Tra2b	Transformer-2 protein homolog beta	17.2986	16.9891	16.6141	16.241	16.9204	16.6699	15.4664	15.9433	16.3512	16.9221	16.8106	15.1489	16.5191	16.0458	17.2902	16.2408	17.3777	17.4162	17.3009	16.1255	16.3626	15.5961	16.6652	14.4839	14.747	15.1034	13.966	14.731	14.3559	14.1888	14.1719
P63001	Rac1	Ras-related C3 botulinum toxin substrate 1	18.2286	17.9465	17.4716	17.5384	17.933	17.4024	16.8843	17.0596	17.3851	17.3304	17.3907	17.1381	17.3873	17.2854	17.6384	17.0728	18.1179	17.7819	17.5567	16.6868	17.1931	16.7346	17.6648	16.2524	16.5118	16.4856	16.5127	16.3136	16.2923	16.6773	16.3053
P63005	Pafah1b1	Platelet-activating factor acetylhydrolase IB subunit alpha	19.0223	18.7982	18.686	18.5905	18.6837	18.4886	18.0454	18.008	18.4236	18.4756	18.3259	17.9722	18.3362	18.3956	18.9372	18.3013	18.6403	18.8534	18.8865	18.3179	18.3737	18.0232	18.702	17.9056	18.0864	18.2633	18.1259	17.9954	18.1101	18.2747	17.992
P63011	Rab3a	Ras-related protein Rab-3A	15.328	15.0636	15.2777	14.465	14.4261	12.6215	12.1365	NaN	14.2128	NaN	NaN	NaN	NaN	NaN	15.5386	12.745	13.1679	14.8104	15.5576	14.5647	13.6012	12.8552	15.4242	12.9741	13.9245	13.2622	14.3927	13.7834	14.4129	14.6125	13.7115
P63017	Hspa8	Heat shock cognate 71 kDa protein	23.4332	23.1208	23.1538	22.971	23.1323	22.7123	22.2223	22.2092	22.5796	22.6449	22.5268	22.2217	22.5536	22.5621	23.2083	22.5223	23.0521	23.1489	23.2455	22.4836	22.5435	22.2428	23.2147	22.2583	22.5008	22.4977	22.4428	22.247	22.4803	22.775	22.2853
P63024	Vamp3	Vesicle-associated membrane protein 3	18.3724	17.8542	17.6947	17.8148	18.0804	17.7363	16.734	17.0846	17.3464	17.2131	17.2711	16.9168	16.9889	16.8584	17.9245	16.9807	18.0941	17.7824	18.1805	17.1502	17.8678	16.2756	18.1098	16.3659	16.9188	16.7461	16.6843	16.7178	16.7485	17.2647	16.5772
P63028	Tpt1	Translationally-controlled tumor protein	20.185	19.6679	19.8483	19.4272	19.5482	19.3048	18.0882	18.6751	18.8746	19.1873	19.1545	18.4106	19.0852	19.0411	19.9297	19.0696	19.7312	19.937	20.2075	19.433	19.3921	18.6711	19.8579	18.499	18.8462	18.6376	18.6702	18.504	18.7513	19.1406	18.2055
P63030	Mpc1	Mitochondrial pyruvate carrier 1	18.4578	18.1894	18.9104	18.248	18.5972	18.1487	17.5931	17.3973	18.63	18.0903	18.0396	17.7983	17.9965	17.859	18.2179	18.5848	18.0234	18.0077	19.2499	18.7732	18.6999	18.5445	18.8494	18.6653	18.7551	18.8901	18.8756	18.4267	18.5769	18.8642	18.4216
P63037	Dnaja1	DnaJ homolog subfamily A member 1	16.5774	15.7759	14.6484	15.4896	15.4442	15.675	15.2289	15.4702	15.1566	15.4571	15.6831	15.6466	15.2381	15.3473	16.1609	15.1216	15.7312	16.0811	15.7311	14.3455	14.9579	14.3625	15.6922	12.8001	NaN	NaN	NaN	NaN	14.4947	NaN	NaN
P63038	Hspd1	60 kDa heat shock protein, mitochondrial	22.8524	22.4339	22.9152	22.4689	22.8823	21.8682	21.1471	21.2122	22.5209	22.0003	21.8178	21.3429	21.7821	21.7637	22.6661	22.1057	22.314	22.4675	23.3172	22.4325	22.5388	21.8166	23.0968	21.8921	22.4678	22.5415	22.4037	22.2451	22.3796	22.7896	22.1138
P63044	Vamp2	Vesicle-associated membrane protein 2	17.3356	17.3394	16.1846	17.0582	17.5358	15.33	16.2488	15.0144	15.5684	15.4729	13.0946	14.2997	13.1688	14.9888	16.5345	13.6926	15.98	16.2938	17.0415	15.9212	15.1108	15.0615	17.0651	14.1693	15.1548	16.0188	15.563	14.9024	15.5876	15.9582	14.9674
P63073	Eif4e	Eukaryotic translation initiation factor 4E	17.9035	17.4879	17.5272	17.4257	17.5488	17.4985	16.3311	16.7332	17.0243	17.0507	16.8285	16.7036	16.6446	17.0655	17.6736	17.0353	17.3436	17.4185	17.7315	17.1067	17.1278	16.8698	17.5427	16.5076	16.7656	16.9549	16.8935	16.5846	16.8331	17.2167	16.7072
P63082	Atp6v0c	V-type proton ATPase 16 kDa proteolipid subunit	19.295	19.1371	17.6991	18.0889	18.7243	18.7101	16.9322	18.0201	16.9456	18.6096	17.2742	18.1162	18.4581	17.9202	18.4608	17.3651	19.1071	19.0769	17.6961	16.8302	16.9128	16.2083	17.7096	14.75	15.2111	15.895	15.6047	14.9841	15.0497	15.5774	15.4541
P63085	Mapk1	Mitogen-activated protein kinase 1	19.1439	18.7055	18.5796	18.3436	18.4738	18.4822	17.8236	17.6842	17.8594	18.3731	18.0526	17.3633	18.0908	18.2037	18.8626	18.1199	18.7851	18.8735	18.7326	17.7551	18.0875	17.5615	18.4863	16.6329	17.0301	17.2065	17.028	16.7437	17.0861	17.2241	17.0106
P63087	Ppp1cc	Serine/threonine-protein phosphatase PP1-gamma catalytic subunit	17.104	16.7381	16.3953	16.4299	16.2793	16.5612	15.8789	16.0451	16.1673	16.2671	16.6504	16.285	16.058	16.0092	16.7173	16.2311	16.7085	16.5956	16.6775	16.1767	15.884	15.8529	16.1722	15.6086	14.5149	15.8231	15.9116	15.729	15.6823	15.9242	14.2353
P63101	Ywhaz	14-3-3 protein zeta/delta	21.6141	21.1344	20.7968	20.7841	21.127	20.7232	20.123	20.3303	20.7045	20.9619	20.9148	20.5652	20.7133	21.1409	21.6535	20.6604	21.3385	21.2285	21.1223	20.1851	20.7274	20.0992	20.9633	18.807	19.3145	19.416	19.3887	19.0953	19.1595	19.5668	19.2099
P63158	Hmgb1	High mobility group protein B1	19.6681	19.3155	19.0709	19.1852	19.255	18.7968	18.2917	18.5765	19.0616	18.9512	18.8512	18.4366	18.5961	18.7123	19.2467	18.6638	19.3628	19.0074	19.3562	18.3747	18.7365	18.3061	19.2666	17.767	17.7281	18.0159	17.7921	17.4423	17.6834	18.2963	17.5049
P63168	Dynll1	Dynein light chain 1, cytoplasmic	17.9469	17.3538	NaN	16.4558	17.4838	17.3364	15.368	14.9551	16.2553	16.7734	15.6929	NaN	16.6404	15.9937	17.7892	16.8966	17.5258	17.8988	17.5874	17.2225	16.342	16.0247	17.6531	NaN	NaN	NaN	NaN	NaN	NaN	NaN	15.9474
P63213	Gng2	Guanine nucleotide-binding protein G(I)/G(S)/G(O) subunit gamma-2	18.771	16.688	14.7932	15.3944	15.8584	16.4178	15.4064	15.7504	15.9922	16.471	16.9914	16.3351	17.2314	17.0979	17.5184	16.6029	17.6794	17.08	16.3233	15.6908	16.1017	15.4162	16.2169	NaN	NaN	NaN	NaN	NaN	NaN	NaN	NaN
P63242	Eif5a	Eukaryotic translation initiation factor 5A-1	21.5173	21.07	21.2884	21.0484	21.1987	20.7034	20.1616	19.9064	20.5604	20.6499	20.5276	19.7214	20.2046	20.476	21.1965	20.4395	21.0335	21.2125	21.3909	20.7322	20.8064	20.1772	21.3383	20.3175	20.4964	20.5988	20.6331	20.4888	20.6701	20.691	20.3298
P63248	Pkia	cAMP-dependent protein kinase inhibitor alpha	16.7318	17.2419	17.599	17.5288	17.5019	16.2079	16.1372	16.4363	17.3484	16.1373	14.9519	14.0501	14.7628	16.132	15.3324	13.3731	16.2814	14.8204	17.9664	17.3894	16.9169	16.5582	17.1376	16.8462	17.492	17.5298	16.8812	17.3635	17.5027	17.7466	17.0886
P63254	Crip1	Cysteine-rich protein 1	20.5447	20.0117	19.1431	19.3848	19.6684	19.3166	17.6605	18.446	18.9723	19.2295	19.0468	19.2182	18.4092	18.9837	19.3969	18.4467	19.3872	19.1329	19.7526	18.539	18.9206	18.5138	19.1879	18.4974	18.4505	18.755	18.4937	18.2412	18.6272	18.21	17.9423
P63260	Actg1	Actin, cytoplasmic 2	22.9533	22.3696	21.4178	21.4032	22.6909	21.1628	19.0769	19.9328	19.977	20.5538	18.9437	17.7879	18.4754	19.25	22.8334	19.1702	20.21	22.3834	21.4252	20.1975	17.7571	19.8686	21.0668	17.6057	18.1636	18.5575	17.9725	18.0157	17.7747	18.4606	18.2405
P63276	Rps17	40S ribosomal protein S17	20.1036	19.6348	19.2739	19.1988	19.3725	18.8791	17.8237	18.1589	18.4556	18.5579	18.4658	16.6748	18.2242	17.3814	19.688	18.1617	18.9513	19.501	19.4165	18.5536	18.0472	17.8009	19.1993	17.4207	17.4902	17.6605	17.5973	17.5322	17.4903	17.6592	17.6068
P63280	Ube2i	SUMO-conjugating enzyme UBC9	18.9101	18.5601	17.9781	18.1492	18.1777	18.072	17.14	17.797	17.6807	18.0513	18.1052	17.1763	18.0146	17.9066	18.4095	17.6147	18.6279	18.4674	18.2822	17.334	17.5793	17.0356	18.0544	15.9573	16.1177	16.5363	15.9728	16.0367	16.2385	16.591	16.3812
P63321	Rala	Ras-related protein Ral-A	19.1708	18.8434	18.8087	18.709	18.7472	18.549	17.8561	17.8321	18.3991	18.1259	17.8037	17.7762	18.0518	18.0871	18.673	18.068	18.6415	18.626	18.7173	18.1532	18.2999	17.8705	18.732	17.4205	17.5545	17.9246	17.8874	17.4159	17.488	17.7535	17.4858
P63323	Rps12	40S ribosomal protein S12	19.9529	19.6861	19.5685	19.4377	19.4334	19.5541	18.6235	18.6507	18.9819	19.4798	18.8154	18.2014	18.6716	19.0327	19.7893	19.0072	19.694	19.8268	19.6576	18.9075	18.9896	18.8938	19.6375	17.879	18.0097	18.0323	17.9392	17.7923	17.742	17.8118	17.4873
P63325	Rps10	40S ribosomal protein S10	19.9074	19.2927	19.0286	19.1087	19.2306	19.0691	18.6503	18.7858	18.3185	19.235	18.7664	18.3637	18.7625	18.8104	19.7279	18.7151	19.3275	19.5595	19.3157	18.6858	18.3368	18.0485	19.1609	17.1403	17.3937	17.8743	17.283	17.1853	17.7484	17.9272	17.3434
P63328	Ppp3ca	Serine/threonine-protein phosphatase 2B catalytic subunit alpha isoform	19.7824	19.433	19.46	19.3388	19.2642	19.0532	18.8249	18.5886	19.1824	18.8352	18.8878	18.9144	18.7941	18.745	19.7362	19.0129	19.4034	19.6754	19.8453	19.0761	19.1435	18.7188	19.5539	18.5156	18.9655	19.1121	19.0323	18.8901	19.2756	19.1001	18.6225
P63330	Ppp2ca	Serine/threonine-protein phosphatase 2A catalytic subunit alpha isoform	20.3806	19.8465	20.0187	19.703	19.9807	19.5888	18.4772	18.2955	19.2335	19.417	19.1198	17.5135	19.2087	19.0489	20.2725	19.2676	20.0596	20.2763	20.2605	19.6152	19.6609	18.9377	20.1165	18.3906	18.928	19.2509	19.4422	19.0021	19.1925	19.1689	18.9616
P67778	Phb	Prohibitin	21.2311	20.7574	21.1087	20.6896	21.2658	20.37	19.5412	19.9919	20.7495	20.2806	20.1695	19.0029	20.0773	20.3314	21.105	20.4573	20.6619	20.7698	21.6536	20.6478	20.7621	20.0238	21.3376	19.9585	20.373	20.5783	20.4451	20.2312	20.4018	20.8654	20.015
P67871	Csnk2b	Casein kinase II subunit beta	18.0806	17.8266	17.5855	17.3441	17.8116	17.3101	16.0107	16.343	16.9575	16.896	17.1022	16.4745	16.1542	16.0414	17.5459	16.795	17.7496	17.5997	17.6127	16.6173	17.0548	16.1641	17.5112	15.2686	16.1627	16.193	16.7989	15.9545	16.1461	17.1031	15.9127
P67984	Rpl22	60S ribosomal protein L22	21.4448	20.4807	20.5324	20.267	20.3397	20.3239	19.7022	19.86	20.07	20.2535	19.5822	19.8835	20.0155	19.9474	20.9281	19.8424	20.8808	20.6874	20.7029	19.5337	20.0646	19.749	20.6011	18.6333	18.6661	18.7822	19.0849	18.7344	18.7322	18.9672	18.6337
P68037	Ube2l3	Ubiquitin-conjugating enzyme E2 L3	18.7703	18.1993	18.4685	17.9346	18.2743	17.3368	16.4503	16.574	17.362	17.8097	17.248	16.0391	17.4166	17.2369	18.4042	17.382	18.2678	18.509	18.7603	18.0202	17.736	17.0903	18.5036	17.3074	17.9544	17.8147	18.0197	17.5088	17.8549	18.1282	17.4716
P68040	Rack1	Receptor of activated protein C kinase 1	21.9024	21.5808	21.3929	21.4718	21.4924	21.2273	20.6359	20.4088	21.0034	20.9738	20.9477	20.4827	20.7922	20.8745	21.8073	20.7515	21.4847	21.7195	21.6371	20.7814	20.9776	20.5159	21.597	19.5761	19.9175	20.1137	20.0887	19.8117	20.1088	20.0303	19.9157
P68134	Acta1	Actin, alpha skeletal muscle	22.2203	21.6246	21.769	21.1818	21.2828	20.9027	19.6719	20.5104	21.3289	20.3114	21.0052	20.5127	20.548	20.0341	21.153	20.4968	21.2277	20.7471	21.8533	21.6666	21.4559	20.9959	21.6163	22.2635	22.0094	22.1095	22.0444	21.624	22.2181	21.8629	22.0548
P68181	Prkacb	cAMP-dependent protein kinase catalytic subunit beta	19.5046	19.0676	19.2463	18.9119	19.0753	18.7598	18.2101	18.3602	18.8866	18.6239	17.9449	18.4722	18.2059	18.2627	19.4381	18.5166	19.0448	19.337	19.7139	19.1171	18.7034	18.2439	19.3013	18.2745	18.8633	19.0335	19.0701	18.7272	18.9154	19.1076	18.6429
P68254	Ywhaq	14-3-3 protein theta	19.5504	19.0286	18.512	18.5738	18.8942	18.8508	17.9568	18.2813	18.4412	18.669	18.8032	17.9141	18.764	18.8975	19.3871	18.5582	19.0118	19.1669	18.8238	17.8842	18.4198	17.9251	18.6941	16.2517	16.3015	16.629	16.5278	16.4377	16.3184	16.6813	16.249
P68368	Tuba4a	Tubulin alpha-4A chain	21.7462	21.3371	21.8645	21.2463	21.7195	20.7754	20.3069	19.8449	20.4098	19.8834	19.6378	18.7905	19.934	18.6707	21.9131	20.2745	21.1215	21.465	21.6863	21.115	20.0354	19.9756	21.7306	20.5372	20.9361	21.2395	21.2919	21.0826	21.2462	21.4416	20.9281
P68372	Tubb4b	Tubulin beta-4B chain	23.1593	22.8118	22.4017	22.3472	22.7649	21.8834	21.4161	21.3879	21.9242	21.7818	21.4567	21.2674	21.7329	21.3061	22.7859	21.6158	22.6036	22.8004	22.7118	21.8497	21.9823	21.071	22.6227	21.0568	21.5023	21.6778	21.4366	21.3012	21.4542	22.0429	21.2606
P68373	Tuba1c	Tubulin alpha-1C chain	18.1131	18.0229	17.3052	17.5551	17.4437	16.1983	14.0456	15.7477	15.8917	19.0876	NaN	13.5147	15.923	19.4173	17.4228	19.5732	18.0576	18.1377	18.0978	17.3291	15.7133	16.0744	17.3752	18.618	NaN	19.7103	NaN	19.3481	NaN	NaN	NaN
P68404	Prkcb	Protein kinase C beta type	16.5275	16.0848	15.9679	15.683	16.0074	15.9739	15.0297	14.9798	15.4826	15.9762	15.7811	13.9584	15.643	15.714	16.0684	15.3531	15.8278	16.0102	16.1688	15.2296	15.4302	14.928	15.5793	14.9428	14.9154	15.31	15.2767	14.8749	14.6809	15.1185	14.6755
P68433	Hist1h3a	Histone H3.1	14.1501	12.5046	10.074	NaN	12.4675	NaN	NaN	NaN	14.911	NaN	15.1151	NaN	NaN	12.4231	13.5821	12.7315	13.7317	14.0114	NaN	14.3176	14.0549	NaN	11.1611	NaN	NaN	NaN	NaN	NaN	NaN	NaN	NaN
P68510	Ywhah	14-3-3 protein eta	19.5368	18.9588	18.6708	18.4378	18.8228	18.8396	18.1128	18.5251	18.5166	18.7598	18.9791	18.2876	18.8079	18.9009	19.3341	18.4402	19.25	19.1043	18.8558	17.7865	18.4148	18.0918	18.693	17.2025	17.5068	17.4753	17.5367	17.1138	17.3114	17.6375	17.1834
P70120	Hes5	Transcription factor HES-5	21.6563	21.7291	22.3497	21.8992	21.9122	21.2425	21.106	21.0129	21.7767	21.3666	21.4857	21.2865	21.2016	21.3494	21.9094	21.7242	21.4214	21.5061	22.1581	21.6835	21.8913	21.5226	22.1354	21.9013	22.4678	22.468	21.9568	22.0166	22.4285	22.4589	21.9876
P70122	Sbds	Ribosome maturation protein SBDS	18.0055	16.1179	17.0486	17.3574	17.6939	17.1368	16.5656	16.3766	17.2047	16.8184	17.1635	16.4892	16.1734	16.466	17.1504	17.5614	17.8472	17.5445	18.0378	17.7042	16.5156	16.7333	16.8158	18.0068	16.7141	16.7063	NaN	16.9745	16.7817	16.8654	17.2114
P70124	Serpinb5	Serpin B5	16.6291	13.7211	13.2677	17.2796	13.4788	12.5586	NaN	11.5491	15.4433	17.2019	13.2309	13.805	17.8614	13.5101	16.6149	15.4658	16.0076	15.4715	16.7311	16.8057	NaN	14.6189	15.2513	15.1807	NaN	NaN	NaN	NaN	NaN	NaN	16.4125
P70158	Smpdl3a	Acid sphingomyelinase-like phosphodiesterase 3a	17.0914	15.9899	15.5597	14.8542	16.2592	13.5235	14.7886	14.8773	14.397	14.9793	14.9076	13.4631	13.6932	NaN	16.2228	13.9679	13.8097	16.0329	16.6387	15.6473	15.1414	15.9905	15.846	NaN	15.2844	15.5061	14.9527	14.3876	14.5207	14.9854	14.2222
P70168	Kpnb1	Importin subunit beta-1	19.5988	19.1608	18.808	18.7308	18.852	18.5217	17.5958	17.9191	18.5045	18.6064	18.4505	17.4161	18.4414	18.149	19.5166	18.3086	19.2848	19.4498	19.3851	18.3996	18.5753	17.5677	19.0046	17.12	17.5195	17.9395	17.5005	17.4409	17.6775	17.9398	17.47
P70170	Abcc9	ATP-binding cassette sub-family C member 9	16.9719	16.0555	16.5683	15.6032	16.5519	14.9877	13.9052	14.2485	15.4194	15.2218	14.8375	14.8044	14.2701	14.0786	17.0717	16.0141	15.2819	17.0848	17.7178	17.3464	16.2109	16.0367	16.9449	15.4356	16.4085	16.7181	16.7759	16.4465	16.6171	17.0529	16.0332
P70195	Psmb7	Proteasome subunit beta type-7	19.2409	18.8237	18.7102	18.3155	18.8124	18.6342	17.8496	18.0544	18.2051	18.6609	18.472	18.3932	17.6148	18.5341	19.1691	18.164	18.567	18.8701	19.1642	18.1757	18.1763	17.7969	18.7839	17.495	17.3538	17.5726	17.459	17.3433	17.6819	17.3706	17.5985
P70202	Lxn	Latexin	18.8988	18.1535	17.6497	18.1943	18.363	18.4055	16.7692	17.0598	17.3804	18.3744	16.7818	17.8226	17.6505	18.2672	18.552	17.7714	18.5767	18.5142	17.9428	17.1419	17.2933	16.6409	17.8388	NaN	15.6505	14.3749	NaN	15.6165	15.2374	15.7494	15.3668
P70206	Plxna1	Plexin-A1	14.4181	14.5386	13.6761	14.0799	14.2401	NaN	13.3471	11.8165	14.2479	12.2129	13.0754	11.3078	12.5223	NaN	14.7458	13.2596	14.7874	14.3648	14.492	13.3229	11.9226	12.2887	14.0051	NaN	11.9984	NaN	NaN	NaN	NaN	13.1638	NaN
P70227	Itpr3	Inositol 1,4,5-trisphosphate receptor type 3	12.0387	11.5621	9.89055	12.1659	10.5802	11.0721	11.0645	NaN	NaN	11.2989	11.0043	9.37542	12.0833	NaN	11.9831	NaN	12.0057	11.8102	NaN	11.1835	12.0508	NaN	NaN	NaN	NaN	NaN	NaN	NaN	NaN	9.54111	NaN
P70236	Map2k6	Dual specificity mitogen-activated protein kinase kinase 6	16.8521	16.4736	17.4011	16.8777	17.0388	16.1348	15.2434	15.4377	17.0032	15.481	15.2119	14.7536	15.9338	15.3372	16.3328	15.6079	16.1344	16.1938	17.6916	16.8182	16.4919	16.2473	17.3566	16.1607	17.0323	17.2339	17.4077	17.0855	17.1445	17.3149	17.1876
P70245	Ebp	3-beta-hydroxysteroid-Delta(8),Delta(7)-isomerase	18.4266	16.2986	17.3624	18.0193	17.9092	17.73	16.553	17.3935	17.3584	17.8569	16.996	17.1149	17.6378	17.7049	17.7771	16.8605	18.1282	18.1183	17.3238	16.5961	15.9426	16.0496	17.5638	14.4678	15.3699	15.9242	14.5934	15.4394	15.5385	15.7485	NaN
P70248	Myo1f	Unconventional myosin-If	17.9926	14.3925	12.8772	17.4748	18.1827	13.5799	16.2762	13.4444	14.0558	15.8122	15.9435	11.8845	14.6256	13.0825	17.4871	NaN	17.974	17.6206	18.1906	12.575	15.6116	13.3352	16.2086	NaN	NaN	NaN	NaN	NaN	18.6716	NaN	18.0688
P70255	Nfic	Nuclear factor 1 C-type	17.2498	16.1073	16.7941	16.376	16.5077	16.1783	16.2939	16.2089	15.3142	16.0625	16.5501	16.0704	16.921	16.448	16.9696	15.7009	16.1963	16.8314	17.0017	15.6737	16.2725	15.0726	16.879	14.5928	NaN	NaN	NaN	13.4835	NaN	16.1612	15.0349
P70266	Pfkfb1	6-phosphofructo-2-kinase/fructose-2,6-bisphosphatase 1	16.0876	16.1103	16.6095	16.2406	16.1782	15.5835	14.6424	14.9492	15.6082	15.6483	14.8419	14.7548	15.108	14.761	15.4287	15.2722	14.8016	15.5836	16.9483	16.2269	15.9468	15.6505	16.2582	16.7415	17.2289	17.1226	17.1868	16.9095	17.0312	17.3548	16.9584
P70268	Pkn1	Serine/threonine-protein kinase N1	17.2939	16.1518	16.2969	16.2464	16.3417	16.0203	15.3683	15.2857	15.9665	16.1798	15.1918	14.2517	15.9146	14.9182	16.6908	14.8115	17.3586	16.683	16.1022	15.2412	16.0806	14.7603	16.4464	13.4273	13.8508	14.5586	13.7545	15.3977	16.5124	17.1902	13.8259
P70269	Ctse	Cathepsin E	NaN	16.0929	14.6616	15.4746	13.9049	15.1636	14.5622	15.3102	15.2589	15.3541	15.2821	14.7412	15.846	15.1474	NaN	15.1017	16.7351	NaN	NaN	NaN	NaN	NaN	15.198	NaN	NaN	NaN	NaN	NaN	NaN	NaN	NaN
P70274	Selenop	Selenoprotein P	17.9444	16.0721	15.7024	15.1792	15.0943	16.9766	13.3618	15.7217	13.9219	17.6412	16.9802	15.1291	16.3459	16.6874	17.5075	14.7963	17.6445	17.7394	15.9881	14.6434	15.2486	15.0054	15.7363	NaN	NaN	12.1755	NaN	NaN	12.9506	NaN	12.544
P70279	Surf6	Surfeit locus protein 6	15.888	14.8098	14.5892	14.2304	14.8344	13.7787	11.8847	12.5278	13.8326	15.1876	13.4475	NaN	13.7863	NaN	16.0171	11.4319	15.5304	15.5294	15.8702	14.4888	NaN	13.8622	15.1343	NaN	NaN	13.6646	NaN	11.8683	NaN	NaN	NaN
P70280	Vamp7	Vesicle-associated membrane protein 7	16.5435	12.7137	NaN	12.1668	11.5688	16.0205	15.0832	14.8222	16.4232	12.7764	15.3359	14.8276	16.2218	15.944	15.9333	14.8012	15.2842	15.9722	15.6154	14.4495	NaN	11.8296	15.659	NaN	NaN	NaN	NaN	NaN	NaN	NaN	14.5624
P70288	Hdac2	Histone deacetylase 2	14.1124	14.4164	NaN	13.4345	13.5848	NaN	13.6433	14.6541	14.1347	NaN	14.5981	NaN	14.1291	15.7166	15.9404	14.8716	16.1164	14.6932	13.5584	16.1409	16.2348	13.218	NaN	NaN	NaN	14.0164	NaN	13.6876	NaN	NaN	NaN
P70290	Mpp1	55 kDa erythrocyte membrane protein	18.3568	17.6643	16.86	16.851	17.5985	17.0103	15.0291	16.7786	16.6316	17.1047	16.0447	14.5649	15.4464	16.462	18.3186	16.3552	17.8062	17.8672	17.5084	16.6607	16.6427	15.4913	17.209	15.5326	15.9833	15.3588	15.3814	15.0447	15.6738	16.0108	14.8905
P70296	Pebp1	Phosphatidylethanolamine-binding protein 1	22.0335	21.6722	22.1556	21.6466	21.83	21.0745	20.4611	20.5146	21.3609	20.7873	20.8191	20.1996	20.7772	20.8808	21.4995	21.2994	21.3696	21.653	22.5453	22.0293	21.4892	20.605	22.2119	21.8518	22.2392	22.3596	22.2242	21.9859	22.255	22.5252	21.8494
P70297	Stam	Signal transducing adapter molecule 1	15.5639	12.8874	15.456	15.5919	12.9946	14.4736	NaN	13.0373	12.7985	12.2178	13.9337	10.7977	15.7311	13.4661	16.4983	15.6885	15.6874	15.5799	15.8017	14.5068	16.0266	13.1596	13.9949	NaN	14.6298	NaN	NaN	NaN	NaN	NaN	NaN
P70302	Stim1	Stromal interaction molecule 1	18.3523	18.1488	18.4911	17.9768	18.3115	17.5724	17.3658	17.2575	17.9903	17.4623	17.7242	16.6678	17.1855	17.0466	18.1987	17.6191	17.911	17.9002	18.7525	17.801	18.0675	17.5957	18.633	16.8603	17.6724	17.7515	17.5829	17.2307	17.3575	17.5808	17.2025
P70315	Was	Wiskott-Aldrich syndrome protein homolog	14.5507	14.1133	12.8482	13.4979	13.4116	13.932	13.3336	15.1817	12.7916	13.7228	13.3253	13.2402	13.4077	13.7244	14.9085	14.3474	15.0971	15.3162	13.7871	12.0764	14.2028	12.0189	12.9064	NaN	NaN	NaN	NaN	NaN	NaN	NaN	NaN
P70318	Tial1	Nucleolysin TIAR	17.5292	16.7279	16.6241	16.3561	16.9015	16.0509	15.1371	15.8666	16.4068	16.1979	16.1321	15.2802	16.0591	15.7474	17.1706	15.9984	16.8603	16.7905	16.734	15.4994	16.3171	15.5902	16.4891	14.6457	15.2892	15.6052	15.111	15.1677	15.2971	15.4063	15.063
P70333	Hnrnph2	Heterogeneous nuclear ribonucleoprotein H2	17.5983	16.9399	17.0285	16.6252	16.9046	16.5175	16.2437	16.1402	16.5706	16.5543	16.2346	15.8101	16.2232	16.1091	17.5699	16.594	17.3066	17.2826	16.9578	16.2506	15.9576	16.2989	17.0637	14.2115	14.5681	14.7252	14.8984	13.1439	13.1654	14.8807	14.054
P70336	Rock2	Rho-associated protein kinase 2	17.2191	16.5375	16.4231	16.5446	16.7433	16.1954	15.4774	15.4597	15.9319	15.9734	15.5251	14.6442	15.0858	15.1809	16.7219	15.158	16.6227	16.8825	16.7287	15.7462	15.8375	14.5139	16.71	15.3682	NaN	14.9004	16.4209	14.4235	NaN	14.9826	14.0522
P70340	Smad1	Mothers against decapentaplegic homolog 1	16.6221	16.3426	15.6494	16.2359	16.6808	15.4891	13.6418	12.5316	15.5982	14.9178	13.8218	11.4198	15.1977	15.6725	14.9471	13.9933	15.685	16.367	16.5816	15.5056	15.9253	14.3573	16.5057	NaN	NaN	14.9329	14.7672	NaN	14.254	15.6505	14.0459
P70349	Hint1	Histidine triad nucleotide-binding protein 1	21.0246	20.2814	20.8729	20.4399	20.2756	19.8759	18.6571	19.1506	20.1237	19.4625	18.9752	18.6148	19.7184	19.4736	20.2173	19.9104	19.9986	20.2257	20.5992	20.4395	19.9508	18.8854	20.5815	20.3847	20.7127	20.8963	20.838	20.5344	20.7433	20.7264	20.3173
P70362	Ufd1	Ubiquitin recognition factor in ER-associated degradation protein 1	19.1	18.5006	18.7158	18.7008	18.7056	17.8854	17.394	17.3572	17.8489	17.7463	16.7054	17.2823	17.4044	17.3245	18.8417	17.1338	18.3299	18.8978	19.2616	18.3462	18.0759	16.9575	19.0355	17.1854	17.9142	18.196	17.8433	17.5698	17.7382	18.1927	17.4663
P70372	Elavl1	ELAV-like protein 1	19.0308	18.6374	18.2931	18.5363	18.5369	18.2572	17.6948	17.9712	17.9602	18.3662	17.9308	17.4738	17.8551	18.0581	18.5919	17.5981	18.6036	18.5424	18.3667	17.4832	17.8698	17.4152	18.3659	16.0078	16.4264	16.9631	16.2968	16.3252	16.6828	16.6859	16.7353
P70389	Igfals	Insulin-like growth factor-binding protein complex acid labile subunit	14.8402	13.2351	11.458	NaN	13.6646	13.6055	NaN	12.2145	12.8455	14.0568	12.838	NaN	10.2633	12.8786	14.0931	11.0411	14.1396	14.2093	13.762	NaN	13.6024	NaN	13.5424	NaN	NaN	NaN	NaN	NaN	NaN	NaN	13.4573
P70398	Usp9x	Probable ubiquitin carboxyl-terminal hydrolase FAF-X	16.7359	16.3339	16.2801	16.036	16.236	15.7931	15.0892	15.3306	15.6729	15.6865	15.3277	14.7974	15.5043	15.3659	16.4687	15.5648	16.321	16.4779	16.6215	15.7603	15.911	15.3031	16.34	14.7772	15.3632	15.576	15.345	15.1613	15.4921	15.6299	15.1093
P70402	Mybph	Myosin-binding protein H	20.983	20.6474	21.5664	21.1872	20.7467	20.1744	19.7722	19.862	21.1533	20.0507	19.4711	19.4063	19.991	20.0736	20.5582	20.6483	20.4486	21.1805	21.4317	21.327	20.4184	20.4545	21.2655	21.7087	21.9525	22.0266	21.9634	21.9331	22.2567	22.3182	21.7495
P70404	Idh3g	Isocitrate dehydrogenase [NAD] subunit gamma 1, mitochondrial	20.0365	19.5178	20.4748	19.7982	20.1019	18.9179	18.043	17.7432	19.7054	18.8954	18.8041	18.2215	18.5424	18.3727	19.7231	18.759	19.2417	19.5456	20.9494	20.0257	20.0584	19.2814	20.479	19.885	20.1676	20.283	20.4595	20.1153	20.1238	20.6387	19.829
P70452	Stx4	Syntaxin-4	18.8898	18.5236	18.5808	18.2022	18.4687	17.5125	17.2302	17.4166	18.1285	17.907	17.7245	16.2337	16.636	17.8742	18.4526	17.3703	18.293	18.3806	18.4281	17.5248	17.8437	17.3544	18.1634	17.5547	17.1081	17.3402	16.164	17.2227	17.0029	18.0923	17.1134
P70460	Vasp	Vasodilator-stimulated phosphoprotein	19.1892	18.4756	18.2728	18.1241	18.657	18.221	17.0243	18.2927	17.1193	18.4048	17.9679	17.7675	18.2727	18.5659	19.3075	18.3759	19.2963	19.0752	18.8993	17.8235	17.8817	17.4942	18.8305	12.8598	15.6915	16.893	16.6345	16.3385	16.6908	NaN	16.3906
P70663	Sparcl1	SPARC-like protein 1	16.9833	16.032	15.8565	15.5074	16.1527	15.0532	12.9959	15.0045	NaN	16.3632	12.4792	NaN	13.6752	14.856	15.803	14.8529	16.1301	16.5917	16.7092	15.671	16.5672	13.3245	16.2856	NaN	14.5316	14.0737	NaN	14.4807	14.3856	14.6127	14.0201
P70670	Naca	Nascent polypeptide-associated complex subunit alpha, muscle-specific form	20.8653	20.8999	21.3742	21.153	21.1659	20.3349	20.2887	19.8515	20.79	20.039	19.7754	20.0703	19.5703	19.8407	20.9282	20.1865	20.5026	20.3707	21.3536	20.5886	20.6722	20.4671	21.4036	20.1638	20.4637	20.5438	20.2927	20.2956	20.4667	20.5998	20.1615
P70671	Irf3	Interferon regulatory factor 3	15.7275	15.5932	12.5573	14.4913	15.0541	14.3354	12.7493	7.21858	15.7067	15.5317	14.3564	NaN	12.7753	12.1828	16.0025	11.0212	15.3371	15.3885	15.7185	14.4323	15.2025	13.843	15.0276	10.7514	12.1779	13.8037	14.5089	12.7917	13.4309	13.8642	12.4075
P70677	Casp3	Caspase-3	17.0585	16.0602	15.4602	15.4561	15.2993	15.6253	14.7666	15.3179	15.0736	15.4813	15.3617	13.5772	15.7563	15.3422	17.0108	15.5083	16.7071	16.6692	16.3503	15.0914	15.9467	14.9936	15.9162	NaN	NaN	NaN	NaN	NaN	NaN	NaN	11.9587
P70695	Fbp2	Fructose-1,6-bisphosphatase isozyme 2	17.5743	17.1379	18.263	17.5446	17.4576	16.7464	16.1014	15.8041	17.2117	16.6563	15.8023	15.589	16.5957	16.815	17.2278	17.6706	17.0201	17.5023	18.0601	18.2052	17.542	17.2176	18.0144	18.3197	18.6687	18.8631	18.8383	18.9743	19.0473	19.1529	18.7212
P70697	Urod	Uroporphyrinogen decarboxylase	18.3784	17.7831	17.5614	17.7646	17.7617	16.9029	16.4009	16.5559	17.6009	16.1754	16.3842	17.0751	15.5835	15.9077	18.4223	16.8714	17.1486	17.8793	18.1656	16.7689	17.0293	16.1465	18.009	14.6844	15.1614	16.207	15.3092	15.2151	15.5627	15.8457	15.3271
P70698	Ctps1	CTP synthase 1	18.787	14.3905	13.8885	16.8662	18.3523	17.0937	16.7153	17.4928	16.4876	17.5797	17.4509	17.3452	16.7824	16.4696	17.7488	17.3559	18.2343	18.1828	18.1277	17.432	18.1225	16.5612	17.2273	16.2401	16.7868	16.5848	NaN	15.708	NaN	16.7217	16.522
P70699	Gaa	Lysosomal alpha-glucosidase	18.2321	17.5871	17.4138	16.7372	17.6552	17.0242	17.1976	17.4376	15.9665	17.0275	15.8346	14.9072	17.6765	17.0574	18.4699	15.6101	18.1172	18.3975	17.5353	16.3906	16.4323	16.1001	17.3158	14.8803	15.5633	15.6737	15.6058	15.1278	15.6125	16.0743	15.1401
P70704	Atp8a1	Phospholipid-transporting ATPase IA	17.3537	16.8393	17.5724	16.109	17.0637	15.4171	14.6335	15.6317	16.2703	16.0364	12.2935	NaN	15.8881	NaN	16.2235	16.4546	16.3635	15.6826	NaN	17.713	16.4495	14.6497	16.62	NaN	NaN	17.1318	17.3398	17.2517	NaN	17.0782	NaN
P80313	Cct7	T-complex protein 1 subunit eta	19.2166	18.7629	18.5155	18.5151	18.5884	18.2716	17.5139	17.712	18.0852	18.2359	18.2128	17.3011	17.8705	17.9849	18.9249	17.6969	18.5262	18.8004	18.7247	17.746	18.0515	17.5413	18.6288	16.8437	17.2914	17.4714	17.3159	17.1234	17.3832	17.4013	17.1132
P80314	Cct2	T-complex protein 1 subunit beta	19.0918	18.5453	18.3102	18.1411	18.4795	17.9578	16.4231	17.1118	17.6714	17.7301	17.4114	16.6909	17.1766	17.3661	19.3116	17.7245	18.5425	18.8912	18.8523	17.8395	17.622	17.3001	18.606	16.3132	17.2409	17.511	17.2405	16.8654	17.302	17.6268	16.8605
P80315	Cct4	T-complex protein 1 subunit delta	19.1477	18.7046	18.4944	18.4801	18.5135	18.3809	17.4979	17.7232	18.1539	18.2904	17.9606	17.3136	17.8743	18.1078	19.1414	18.0279	18.7432	18.8896	18.7486	17.8211	17.964	17.6142	18.6091	16.547	17.1948	17.3502	17.2745	16.9389	17.1905	17.4811	17.1035
P80316	Cct5	T-complex protein 1 subunit epsilon	20.0955	19.5828	19.4018	19.3517	19.4447	18.8975	18.1166	18.3417	18.6144	19.1073	18.4619	17.6369	18.641	18.423	19.9715	18.7912	19.5012	19.6979	19.6865	18.8676	18.6201	18.2615	19.5511	17.6056	18.1417	18.488	18.2565	17.9929	18.2958	18.3969	18.0998
P80317	Cct6a	T-complex protein 1 subunit zeta	19.4223	19.0448	18.685	18.6712	18.7483	18.6327	17.8045	17.8761	18.2508	18.5921	18.1969	17.9219	18.0115	18.3413	19.2229	18.1839	18.96	19.1789	18.9622	18.0386	18.1704	17.8299	18.9086	17.0842	17.5776	17.6017	17.4063	17.3184	17.5381	17.5734	17.3463
P80318	Cct3	T-complex protein 1 subunit gamma	20.3294	19.9521	19.7246	19.7326	19.8307	19.4789	18.7504	18.3662	19.1702	19.2492	18.7315	18.2932	18.9997	19.0521	20.1855	19.2391	20.0771	20.0113	20.0095	19.1766	18.9802	18.6137	19.8169	17.9867	18.4632	18.7008	18.4888	18.308	18.4965	18.822	18.5226
P81117	Nucb2	Nucleobindin-2	17.8967	17.6504	16.6399	16.7538	16.9418	17.0937	15.9201	16.4712	15.833	16.65	16.1802	15.9084	16.924	17.192	17.7513	16.2249	17.2033	17.4319	16.9935	15.7945	15.9569	15.4974	16.5868	13.7867	14.6735	14.7297	NaN	14.745	13.9586	14.9335	14.8915
P82198	Tgfbi	Transforming growth factor-beta-induced protein ig-h3	19.4117	18.9117	18.1841	18.5385	19.0802	17.887	16.7657	17.5061	18.0864	18.1306	17.3455	16.6139	17.926	17.0103	19.185	17.3855	19.0017	18.966	19.4523	18.0767	18.3744	17.16	18.6358	16.8948	17.8174	17.8054	17.7667	17.3538	17.715	18.1149	17.5832
P82343	Renbp	N-acylglucosamine 2-epimerase	15.4423	15.5915	NaN	NaN	NaN	15.2477	14.1706	15.2161	14.7746	15.3385	15.3502	14.7092	15.3961	15.5071	15.3093	14.3794	15.5547	15.2291	14.4345	NaN	13.5563	NaN	13.7847	NaN	NaN	NaN	NaN	NaN	NaN	NaN	NaN
P82347	Sgcd	Delta-sarcoglycan	17.5058	16.9522	17.7056	17.3172	17.3587	16.3652	16.3505	16.0177	17.6735	16.65	16.3957	16.5993	17.2672	16.4057	17.674	16.8191	16.9166	17.1404	17.7956	17.3196	17.1243	16.8947	17.7216	16.827	16.8599	17.1787	16.9691	17.1264	17.1816	17.0051	16.6793
P82348	Sgcg	Gamma-sarcoglycan	17.9102	17.2491	18.3579	17.959	17.8839	17.2933	16.4285	15.9479	17.2939	16.5758	16.556	15.6455	16.9184	16.3051	17.1974	16.7197	16.8307	17.4195	18.227	17.5175	17.0158	16.3132	17.7512	16.7024	17.2877	17.7511	17.4134	17.2859	17.4808	17.5159	17.1378
P82349	Sgcb	Beta-sarcoglycan	17.3554	16.7446	17.4527	16.8427	17.2385	16.6219	15.8495	15.8287	16.4429	16.0306	15.3169	16.0147	16.4126	16.3163	17.1826	16.3346	17.1348	17.227	17.6798	17.1435	16.934	16.2238	17.3348	16.0697	16.6563	16.7842	16.5658	16.4902	16.5133	16.6811	16.3459
P82350	Sgca	Alpha-sarcoglycan	18.663	18.3939	19.1175	18.5688	18.5344	18.0327	17.4788	17.473	18.5487	17.8319	18.0884	17.1634	17.9812	17.93	18.4809	18.0322	18.2031	18.4411	19.1746	18.6011	18.5259	18.0428	18.9948	18.3056	18.5312	18.6443	18.6682	18.4482	18.5578	18.7165	18.134
P83741	Wnk1	Serine/threonine-protein kinase WNK1	15.0048	15.1733	14.1194	14.7773	15.6073	15.2341	14.993	13.249	15.2343	NaN	NaN	15.3155	NaN	NaN	15.6564	14.7007	15.7299	14.866	14.9879	NaN	NaN	14.5819	14.9935	NaN	NaN	NaN	NaN	NaN	NaN	NaN	NaN
P83887	Tubg1	Tubulin gamma-1 chain	14.8542	12.6285	13.356	10.3936	12.2439	12.6824	NaN	8.54496	NaN	13.6408	13.4906	NaN	12.0142	11.973	15.4068	14.4922	14.8783	15.2888	14.3201	13.3047	14.4359	NaN	12.8632	NaN	NaN	NaN	NaN	NaN	NaN	NaN	NaN
P83940	Eloc	Elongin-C	18.2008	17.8773	18.1054	17.8231	17.8317	17.495	16.818	16.8516	17.6229	17.6144	17.7586	16.4794	16.8093	17.2793	18.1979	17.3334	17.8609	17.9383	18.1603	17.4773	17.4462	17.1458	18.1065	17.5764	17.4913	17.6991	17.5517	17.298	17.4831	17.5928	17.222
P84078	Arf1	ADP-ribosylation factor 1	21.4342	20.8656	20.3245	20.2725	20.2582	19.8422	18.5968	19.5459	19.4838	19.9175	19.4138	18.6183	19.6233	20.1908	20.5156	19.3986	20.9653	21.1656	20.7853	19.8688	19.6401	19.0308	20.3923	18.4604	18.9167	19.1657	18.9098	18.6036	18.6498	19.0256	18.7222
P84084	Arf5	ADP-ribosylation factor 5	19.1565	18.5573	18.0999	18.0058	18.1488	18.0172	16.7986	17.1712	16.8171	17.982	17.3603	15.7168	17.7837	17.8295	19.0435	17.5491	18.5394	18.97	18.7513	17.5284	17.6948	16.8934	18.3439	15.9387	16.2872	16.1643	16.6412	16.3811	16.3575	17.0426	16.5696
P84089	Erh	Enhancer of rudimentary homolog	18.9679	18.5186	18.1374	17.9613	18.3256	18.3676	16.9207	17.4704	17.4873	18.1776	18.2155	18.1085	18.1587	18.0679	18.4823	17.7283	18.581	18.0597	18.2977	17.2159	17.9915	17.4855	18.1105	15.041	16.3684	15.2431	17.2972	15.4857	16.656	15.8247	15.5732
P84091	Ap2m1	AP-2 complex subunit mu	19.6887	19.4298	18.7937	19.067	19.167	18.9457	18.1871	18.4794	18.6321	18.8719	18.6438	18.5652	18.8582	18.9224	19.3367	18.201	19.352	19.3082	19.2393	18.3031	18.3789	18.0534	18.9876	17.1082	17.5752	17.8789	17.5502	17.6305	17.6176	17.8826	17.7034
P84096	Rhog	Rho-related GTP-binding protein RhoG	18.0744	16.5921	17.2953	17.636	16.1659	17.6432	16.7679	17.9366	16.7521	17.8434	18.0204	17.1382	17.456	17.4681	17.8537	17.2243	18.8411	17.9008	16.9569	15.9019	16.787	16.3016	16.7669	13.4948	NaN	14.8055	NaN	13.3574	NaN	NaN	NaN
P84099	Rpl19	60S ribosomal protein L19	20.9305	20.3045	20.2402	20.1197	20.249	20.0915	18.902	18.7187	19.7778	20.1755	19.598	18.5218	19.6569	19.8847	20.7199	19.6174	20.2887	20.548	20.5668	19.6164	19.9055	19.1874	20.4929	18.2109	18.7182	18.8859	18.7938	18.3692	18.7939	18.8781	18.5668
P84104	Srsf3	Serine/arginine-rich splicing factor 3	19.8512	19.3932	18.8798	18.9545	19.3952	18.7148	17.9422	18.3076	18.2597	18.7408	18.4184	16.8191	18.6381	18.3449	19.3397	18.2214	19.1865	19.2053	18.7914	17.9304	17.8941	17.6476	18.5361	16.0454	16.2671	16.6739	17.0607	16.1862	17.0346	16.6305	16.567
P84228	Hist1h3b	Histone H3.2	15.2915	14.0553	12.7137	14.056	14.729	14.4194	NaN	12.7036	12.9188	15.4495	14.7935	NaN	12.6239	13.7351	11.5787	12.9488	13.8215	15.2252	18.7668	15.0527	18.8497	14.6024	17.4154	NaN	NaN	NaN	NaN	NaN	NaN	14.4569	NaN
P85094	Isoc2a	Isochorismatase domain-containing protein 2A	17.1742	16.6046	16.7272	16.4784	17.069	14.5698	13.7045	14.5742	15.4974	15.7075	13.4983	13.506	14.2053	12.6222	16.8955	16.3247	14.9956	16.5633	17.4734	16.7924	16.6778	15.4336	17.0521	15.673	16.5398	16.9037	16.404	16.4277	16.7129	17.2247	16.3815
P86448	Trim43b	Tripartite motif-containing protein 43B	24.6057	24.4912	25.2797	24.5678	24.7865	23.9136	24.2347	23.8768	24.7871	24.0348	24.791	24.4508	23.9738	23.8828	24.3864	23.9287	24.2239	24.1245	24.7873	24.3185	24.4014	24.0709	24.9164	25.6833	25.7793	25.4982	25.7414	25.2628	25.6049	25.8593	25.3242
P97290	Serping1	Plasma protease C1 inhibitor	19.9801	19.6271	17.5903	18.332	18.2023	19.3432	17.4144	18.9917	17.2577	19.4477	18.9721	18.3103	18.8167	18.7456	19.5581	17.3771	19.8794	19.8836	18.0815	16.7745	17.2205	17.1395	17.5005	15.3068	15.7117	15.6774	14.6418	15.1996	15.3226	16.1224	14.9771
P97298	Serpinf1	Pigment epithelium-derived factor	19.9457	19.1203	18.6177	18.6168	18.488	18.9552	17.4662	18.1143	17.9731	18.8034	17.9198	18.3019	18.7214	18.8624	19.3937	17.7326	19.1521	19.3384	19.148	17.6902	18.565	17.4604	18.6572	16.1942	16.3809	16.5684	16.1681	16.1891	16.6407	15.9829	16.013
P97300	Nptn	Neuroplastin	18.3153	17.6909	16.5095	15.9111	16.3904	16.6084	15.1961	16.4067	16.8472	17.4102	16.5219	14.9707	16.0706	16.9719	17.9999	16.4224	17.8431	18.3119	18.0687	17.3187	17.3309	16.1989	17.529	15.2352	16.396	16.7439	16.3687	15.4655	16.9507	17.0781	15.6671
P97314	Csrp2	Cysteine and glycine-rich protein 2	16.8681	16.9474	15.748	16.3993	16.4172	16.4484	15.5294	15.8884	16.1324	16.644	16.3024	15.7856	15.9852	16.2076	17.112	15.1025	16.7466	16.9426	16.3173	14.7504	16.2545	15.0455	16.4566	14.2521	14.832	15.1865	14.3124	NaN	NaN	14.7913	NaN
P97315	Csrp1	Cysteine and glycine-rich protein 1	18.8218	18.4135	18.0084	18.1646	18.3942	18.1186	17.4757	17.6983	17.8815	18.2928	18.0991	17.6825	18.2069	18.0614	18.6049	17.7909	18.4789	18.4836	18.4005	17.4298	17.7768	17.2573	18.3612	16.89	17.2614	17.4213	17.0086	16.6597	16.8882	17.2852	16.4958
P97333	Nrp1	Neuropilin-1	16.0772	14.4666	14.9355	14.4078	14.6073	14.0623	13.5999	14.2239	15.2704	14.4927	14.3698	11.9155	14.2538	14.8226	16.1568	14.1319	15.48	15.6972	15.929	13.4796	14.8097	13.5129	15.369	13.7327	NaN	14.3675	NaN	NaN	14.4111	15.2289	NaN
P97346	Nxn	Nucleoredoxin	16.4335	15.7308	15.9994	15.5979	16.1089	14.1381	13.7078	14.8361	14.8615	15.4172	14.3726	13.5893	14.0572	14.8874	16.2559	14.5242	15.0429	15.7927	16.0828	14.8325	14.2036	14.5652	16.2048	14.6314	14.1332	14.957	14.3384	14.6277	14.5624	15.0009	14.4043
P97351	Rps3a	40S ribosomal protein S3a	21.5449	21.1038	20.9866	21.0366	20.9456	20.7646	20.2644	20.3276	20.4934	20.8062	20.613	20.2998	20.6833	20.7079	21.44	20.4183	20.9151	21.2558	21.0121	20.1699	20.4777	20.1402	21.0237	19.028	19.3156	19.4934	19.2879	19.2085	19.4323	19.503	19.2863
P97352	S100a13	Protein S100-A13	20.1231	19.9593	19.8505	19.5756	19.8567	19.7287	18.8053	19.0897	19.5278	18.9468	19.409	19.07	19.7536	19.915	19.6852	19.6563	19.8119	19.487	19.8261	19.0968	19.3574	19.104	19.7252	17.8298	18.2619	18.0148	17.4303	17.6955	17.4041	17.7475	17.9719
P97355	Sms	Spermine synthase	17.2021	16.0904	16.651	15.6319	16.1581	15.102	14.13	15.1284	14.9486	13.9207	13.2357	13.1959	14.7792	14.3314	17.023	16.0605	15.6055	17.4688	17.5511	17.104	15.4132	15.0949	17.2146	15.3932	16.6226	16.7079	17.1538	16.4414	16.8581	16.7082	15.895
P97364	Sephs2	Selenide, water dikinase 2	13.9279	12.5745	12.1053	12.9998	12.8562	NaN	NaN	NaN	12.6509	12.0832	12.7632	NaN	NaN	NaN	13.6066	13.2981	13.9484	14.3797	14.3952	13.3749	13.8457	NaN	14.6403	NaN	NaN	12.5362	12.2957	13.0354	12.3807	NaN	11.9796
P97369	Ncf4	Neutrophil cytosol factor 4	17.5787	17.1085	14.2292	15.7079	15.9691	15.7821	14.2759	17.1806	16.2148	17.3625	15.5999	15.6199	16.4307	13.6406	16.7142	15.2418	19.4209	17.1819	16.0769	15.4452	15.037	13.6387	15.1758	14.4811	NaN	NaN	NaN	14.7651	NaN	16.4044	14.4399
[truncated: 2,614 more rows]

## Sheet: Table S4
Differentially expressed proteins between Ischemia vs. Sham
Protein ID	Protein descriptions	Gene name	-Log Student's p-value	P-value	Difference
Q6S7F2	Transcription factor E2F7 (E2F-7)	E2f7	29.8972	1.26707e-30	18.0027
[truncated: 2,880 more rows]

## Sheet: Table S5
Differentially expressed proteins between AT/CB vs. IC
[truncated: 386 more rows]

[truncated: 4 more sheets: Table S6, Table S7, Table S8, Table S9]
